# Supplementary material for: Transcriptomic Analysis of Shiga Toxin-Producing Escherichia coli during Initial Contact with Cattle Colonic Explants
Source: Microorganisms. 2020 Oct 27;8(11):1662. doi: 10.3390/microorganisms8111662 (PMC7693793; doi:10.3390/microorganisms8111662)
Supplement: Supplementary file 1 [file microorganisms-08-01662-s001.zip]

Archive with 1 entries (1 files):
- microorganisms-974484-supplementary.xlsx
