# Supplementary material for: Transcriptomic Analysis of Shiga Toxin-Producing Escherichia coli during Initial Contact with Cattle Colonic Explants
Source: Microorganisms. 2020 Oct 27;8(11):1662. doi: 10.3390/microorganisms8111662 (PMC7693793; doi:10.3390/microorganisms8111662)
Supplement: Supplementary file 1 [file microorganisms-08-01662-s001.zip › microorganisms-974484-supplementary.xlsx]

## Sheet: DEC10E vs MG1655
Gene	baseMean	log2FoldChange	lfcSE	stat	pvalue	padj	DEC10E_explant1	DEC10E_explant2	DEC10E_explant3	MG1655_explant1	MG1655_explant2	MG1655_explant3
OG0000159:	0.806853	0.987549	3.30817	0.298519	0.765307	0.999634	0	0	2.03435	0	2.80677	0
OG0000160:	4.18982	1.59401	1.7693	0.900928	0.367627	0.999634	5.40991	0	1.01717	0	18.7118	0
OG0000161:	2.46008	-0.55884	1.71308	-0.32622	0.744258	0.999634	5.63532	1.64646	2.03435	1.70198	3.74236	0
OG0000162:	0.671972	1.46268	3.18345	0.459464	0.645901	0.999634	0.676238	0.54882	0	0	2.80677	0
OG0000163:	4.11416	0.0331436	1.27932	0.0259072	0.979331	0.999634	4.28284	3.84174	4.06869	3.40396	4.67795	4.40976
OG0000164:	0.854797	2.94771	3.19915	0.921405	0.356839	0.999634	0.450825	0	0	0	4.67795	0
OG0000165:	3.91017	-0.0406643	1.33261	-0.0305149	0.975656	0.999634	3.6066	2.19528	6.10304	3.40396	3.74236	4.40976
OG0000166:	2.11054	-0.473419	1.93925	-0.244125	0.807134	0.999634	2.02871	4.93938	1.01717	0	4.67795	0
OG0000167:	0.311864	3.31362	4.04714	0.818756	0.412926	0.999634	0	0	0	0	1.87118	0
OG0000168:	23.9877	0.18883	0.749456	0.251956	0.801075	0.999634	18.7093	30.1851	20.3435	45.9534	24.3254	4.40976
OG0000169:	0.475736	0.0144639	3.64935	0.00396342	0.996838	0.999634	0.901651	0	1.01717	0	0.935591	0
OG0000170:	1.19857	1.84461	2.79887	0.659055	0.509861	0.999634	1.57789	0	0	0	5.61355	0
OG0000171:	2.36483	-0.779583	1.75498	-0.444212	0.656889	0.999634	2.47954	1.09764	6.10304	1.70198	2.80677	0
OG0000172:	0.744374	0.087667	3.07791	0.0284827	0.977277	0.999634	1.57789	0	1.01717	0	1.87118	0
OG0000173:	1.71188	0.953003	2.28059	0.417876	0.676038	0.999634	2.70495	0	1.01717	0	6.54914	0
OG0000174:	0.863998	1.34743	3.04741	0.442157	0.658376	0.999634	0.225413	0.54882	0	0	0	4.40976
OG0000175:	2.23312	-0.249777	2.0854	-0.119774	0.904662	0.999634	4.73367	0	3.05152	0	5.61355	0
OG0000176:	1.19857	1.84461	2.79887	0.659055	0.509861	0.999634	1.57789	0	0	0	5.61355	0
OG0000177:	0.900306	0.505468	2.85475	0.177062	0.859459	0.999634	1.57789	0	1.01717	0	2.80677	0
OG0000178:	0.397677	0.341153	3.90064	0.0874608	0.930305	0.999634	0.901651	0.54882	0	0	0.935591	0
OG0000179:	3.37912	1.07239	1.81997	0.589238	0.555702	0.999634	0.225413	0	7.12021	1.70198	11.2271	0
OG0000180:	4.16024	0.333864	1.41424	0.236073	0.813376	0.999634	4.28284	1.64646	6.10304	1.70198	11.2271	0
OG0000181:	2.11341	0.785836	2.12026	0.370632	0.710911	0.999634	1.12706	0	4.06869	0	7.48473	0
OG0000182:	0.499708	1.10791	3.91452	0.283027	0.777156	0.999634	1.12706	0	0	0	1.87118	0
OG0000183:	5.01905	0.824187	1.32216	0.623366	0.533044	0.999634	2.70495	2.19528	6.10304	0	10.2915	8.81951
OG0000184:	3.94321	0.838809	1.30365	0.643429	0.519946	0.999634	3.83202	1.64646	3.05152	5.10594	5.61355	4.40976
OG0000185:	1.3953	0.059449	2.43156	0.0244489	0.980495	0.999634	1.57789	0	3.05152	0	3.74236	0
OG0000186:	0.9811	1.10999	2.77023	0.400686	0.688651	0.999634	1.12706	0	1.01717	0	3.74236	0
OG0000187:	0.595527	3.95426	3.64148	1.08589	0.277526	0.999634	0	0	0	1.70198	1.87118	0
OG0000188:	2.35934	0.934503	1.83096	0.510389	0.609779	0.999634	0.450825	0.54882	4.06869	0	4.67795	4.40976
OG0000189:	0.282235	-0.657937	3.99837	-0.164551	0.869297	0.999634	0.676238	0	1.01717	0	0	0
OG0000190:	2.46985	0.22251	2.00277	0.111101	0.911536	0.999634	4.28284	0	3.05152	0	7.48473	0
OG0000191:	0.363029	0.92215	4.01324	0.229777	0.818265	0.999634	0.225413	0	1.01717	0	0.935591	0
OG0000192:	1.09684	-0.713899	2.43315	-0.293405	0.769213	0.999634	1.57789	1.09764	2.03435	0	1.87118	0
OG0000193:	1.11306	0.721087	2.63971	0.273169	0.784723	0.999634	0.901651	0	2.03435	0	3.74236	0
OG0000194:	2.71317	1.03176	1.97768	0.5217	0.601879	0.999634	0.901651	0	5.08587	0	10.2915	0
OG0000195:	1.70959	3.16372	2.48684	1.27219	0.203307	0.999634	0.901651	0	0	0	9.35591	0
OG0000196:	3.01384	0.0668512	1.6796	0.0398018	0.968251	0.999634	2.93037	1.64646	5.08587	0	8.42032	0
OG0000197:	2.71602	0.698918	1.78267	0.392063	0.695012	0.999634	0.676238	2.19528	4.06869	0	9.35591	0
OG0000198:	0.574845	0.709078	3.70287	0.191494	0.848139	0.999634	1.57789	0	0	0	1.87118	0
OG0000199:	1.05624	0.818452	2.69422	0.30378	0.761295	0.999634	1.57789	0	1.01717	0	3.74236	0
OG0000200:	1.33053	1.42077	2.48903	0.570814	0.568126	0.999634	1.35248	0	1.01717	0	5.61355	0
OG0000201:	2.7022	-1.7383	1.75498	-0.990499	0.32193	0.999634	3.38119	4.93938	5.08587	0	2.80677	0
OG0000202:	1.09404	1.06555	2.44549	0.435721	0.663039	0.999634	1.12706	1.09764	0	3.40396	0.935591	0
OG0000203:	40.335	1.53422	0.626669	2.44821	0.0143569	0.999634	16.2297	27.9898	16.2748	56.1653	32.7457	92.6049
OG0000204:	0.438167	0.209309	3.77323	0.055472	0.955762	0.999634	0.676238	0	1.01717	0	0.935591	0
OG0000205:	2.72534	2.01976	1.95851	1.03127	0.302413	0.999634	2.70495	0.54882	0	0	13.0983	0
OG0000206:	0.0375688	1.08512	4.06156	0.267168	0.789339	0.999634	0.225413	0	0	0	0	0
OG0000207:	2.79669	1.53375	1.63883	0.935876	0.349337	0.999634	2.25413	0	2.03435	3.40396	4.67795	4.40976
OG0000208:	2.0739	-0.124362	1.97755	-0.0628868	0.949857	0.999634	2.93037	0	4.06869	1.70198	3.74236	0
OG0000209:	2.30397	1.17378	2.231	0.526124	0.598802	0.999634	0	0	4.06869	0	0.935591	8.81951
OG0000210:	5.86204	-0.0838276	1.35262	-0.0619743	0.950583	0.999634	9.24192	4.93938	5.08587	0	15.905	0
OG0000211:	2.30126	0.474756	2.04574	0.232071	0.816483	0.999634	2.25413	0	4.06869	0	7.48473	0
OG0000212:	0.0751376	0.607945	4.04957	0.150126	0.880665	0.999634	0.450825	0	0	0	0	0
OG0000213:	6.26296	-0.419888	1.1019	-0.381059	0.70316	0.999634	7.43862	7.13467	6.10304	3.40396	4.67795	8.81951
OG0000214:	0.58646	-0.350958	3.42606	-0.102438	0.918409	0.999634	0	0.54882	2.03435	0	0.935591	0
OG0000215:	1.63947	1.71604	2.29815	0.746705	0.455242	0.999634	1.8033	0.54882	0	0	7.48473	0
OG0000216:	2.09416	0.777942	2.10597	0.369399	0.711831	0.999634	2.02871	0	3.05152	0	7.48473	0
OG0000217:	0.817228	3.43642	3.25518	1.05568	0.291115	0.999634	0.225413	0	0	0	4.67795	0
OG0000218:	2.96267	0.395674	1.68634	0.234634	0.814493	0.999634	2.70495	1.64646	4.06869	0	9.35591	0
OG0000219:	1.94389	1.0915	2.17098	0.502768	0.615128	0.999634	1.12706	0	3.05152	0	7.48473	0
OG0000220:	1.61772	-1.77546	2.23052	-0.795984	0.426041	0.999634	1.35248	0.54882	6.10304	1.70198	0	0
OG0000221:	1.45193	0.534772	2.19588	0.243534	0.807592	0.999634	0.901651	1.09764	2.03435	0	4.67795	0
OG0000222:	4.77006	0.354028	1.56539	0.22616	0.821077	0.999634	2.93037	0.54882	10.1717	0	14.9695	0
OG0000223:	0.674893	1.89496	3.23653	0.58549	0.558218	0.999634	0.225413	0	1.01717	0	2.80677	0
OG0000224:	0.903528	-2.32979	3.10244	-0.750956	0.452679	0.999634	1.35248	0	4.06869	0	0	0
OG0000225:	2.73498	1.00345	1.65654	0.605755	0.544678	0.999634	1.35248	0.54882	3.05152	1.70198	0.935591	8.81951
OG0000226:	0.268638	1.13011	4.02353	0.280875	0.778806	0.999634	0.676238	0	0	0	0.935591	0
OG0000227:	1.26899	0.980165	2.5214	0.388739	0.69747	0.999634	0.901651	0	2.03435	0	4.67795	0
OG0000228:	0.730777	1.10925	3.35988	0.330145	0.74129	0.999634	1.57789	0	0	0	2.80677	0
OG0000229:	1.62431	-0.299777	2.12096	-0.14134	0.887601	0.999634	0.676238	3.29292	2.03435	0	3.74236	0
OG0000230:	2.93253	1.17153	1.60695	0.729042	0.465976	0.999634	1.35248	1.64646	2.03435	0	3.74236	8.81951
OG0000231:	0.467795	3.7216	4.02634	0.924313	0.355323	0.999634	0	0	0	0	2.80677	0
OG0000232:	1.38736	1.33361	2.45721	0.542732	0.587314	0.999634	0.676238	0	2.03435	0	5.61355	0
OG0000233:	0.993505	-0.867367	2.53782	-0.341777	0.732519	0.999634	1.12706	1.09764	2.03435	1.70198	0	0
OG0000234:	0.306207	0.831052	4.00914	0.20729	0.835784	0.999634	0.901651	0	0	0	0.935591	0
OG0000235:	1.41927	0.554548	2.4129	0.229826	0.818227	0.999634	1.8033	0	2.03435	0	4.67795	0
OG0000236:	3.08418	-0.560167	1.65152	-0.339183	0.734472	0.999634	2.47954	4.39056	5.08587	0	6.54914	0
OG0000237:	2.12715	1.18451	1.92311	0.615935	0.537937	0.999634	2.02871	1.64646	0	0	4.67795	4.40976
OG0000238:	3.16722	-0.367891	1.87338	-0.196378	0.844314	0.999634	3.38119	0	8.13739	0	7.48473	0
OG0000239:	1.52756	-2.03826	2.26867	-0.898439	0.368952	0.999634	1.57789	0.54882	6.10304	0	0.935591	0
OG0000240:	2.07262	2.40736	2.14874	1.12036	0.26256	0.999634	1.12706	0	1.01717	0	10.2915	0
OG0000241:	3.89658	0.371107	1.57823	0.235141	0.814099	0.999634	1.35248	2.7441	7.12021	0	12.1627	0
OG0000242:	2.06697	1.73143	2.13822	0.809753	0.418082	0.999634	2.02871	0	1.01717	0	9.35591	0
OG0000243:	1.14914	1.94816	2.42474	0.803453	0.421713	0.999634	0.901651	0.54882	0	1.70198	3.74236	0
OG0000244:	2.76662	-0.353152	1.95148	-0.180967	0.856394	0.999634	2.93037	0	7.12021	0	6.54914	0
OG0000245:	1.05624	0.818452	2.69422	0.30378	0.761295	0.999634	1.57789	0	1.01717	0	3.74236	0
OG0000246:	30.0315	-0.817045	0.658471	-1.24082	0.214672	0.999634	27.5004	57.0773	30.5152	18.7218	24.3254	22.0488
OG0000247:	1.26543	-1.03745	2.3477	-0.441898	0.658563	0.999634	3.6066	1.09764	1.01717	0	1.87118	0
OG0000248:	0.475736	0.0144639	3.64935	0.00396342	0.996838	0.999634	0.901651	0	1.01717	0	0.935591	0
OG0000249:	3.81567	0.666575	1.62162	0.411056	0.681031	0.999634	1.57789	1.09764	7.12021	0	13.0983	0
OG0000250:	1.93902	0.0179752	1.88249	0.00954862	0.992381	0.999634	3.6066	0.54882	2.03435	1.70198	3.74236	0
OG0000251:	1.62712	0.727767	2.371	0.306945	0.758885	0.999634	0	1.09764	3.05152	0	5.61355	0
OG0000252:	3.7726	-0.540715	1.44766	-0.373509	0.70877	0.999634	6.08614	2.19528	6.10304	1.70198	6.54914	0
OG0000253:	1.6733	-0.0321593	2.12076	-0.015164	0.987901	0.999634	2.47954	0	3.05152	1.70198	2.80677	0
OG0000254:	0.650921	0.549933	3.59676	0.152897	0.878479	0.999634	0	0	2.03435	0	1.87118	0
OG0000255:	11.2997	-0.670206	0.933059	-0.718289	0.472579	0.999634	15.1027	14.8182	13.2233	3.40396	16.8406	4.40976
OG0000256:	3.34623	0.404795	1.4729	0.274828	0.783448	0.999634	4.95908	2.19528	2.03435	3.40396	7.48473	0
OG0000257:	0.900306	0.505468	2.85475	0.177062	0.859459	0.999634	1.57789	0	1.01717	0	2.80677	0
OG0000258:	1.55266	1.37459	2.17372	0.632368	0.527146	0.999634	0.901651	0	2.03435	1.70198	4.67795	0
OG0000259:	4.26927	3.01641	1.74046	1.73311	0.0830759	0.999634	1.12706	0	2.03435	0	22.4542	0
OG0000260:	20.9619	-0.701919	0.730337	-0.961089	0.336507	0.999634	27.7258	24.1481	28.4809	20.4238	20.583	4.40976
OG0000261:	0.268638	1.13011	4.02353	0.280875	0.778806	0.999634	0.676238	0	0	0	0.935591	0
OG0000262:	1.89029	-0.18515	2.21058	-0.0837562	0.93325	0.999634	1.57789	0	5.08587	0	4.67795	0
OG0000263:	0.844422	0.835006	2.97758	0.280431	0.779147	0.999634	0.225413	0	2.03435	0	2.80677	0
OG0000264:	0.580502	2.05115	3.68782	0.556197	0.578076	0.999634	0.676238	0	0	0	2.80677	0
OG0000265:	1.64835	0.703402	2.15168	0.326908	0.743738	0.999634	0.676238	0.54882	3.05152	0	5.61355	0
OG0000266:	1.0214	1.80828	2.7313	0.662058	0.507934	0.999634	0.901651	0.54882	0	0	4.67795	0
OG0000267:	1.29308	0.232953	2.28132	0.102113	0.918667	0.999634	1.35248	1.64646	1.01717	0	3.74236	0
OG0000268:	0.649983	0.362023	3.53227	0.10249	0.918368	0.999634	2.02871	0	0	0	1.87118	0
OG0000269:	1.41361	-0.0181332	2.42018	-0.0074925	0.994022	0.999634	2.70495	0	2.03435	0	3.74236	0
OG0000270:	3.73541	1.61042	1.54197	1.04439	0.296305	0.999634	3.6066	0.54882	1.01717	0	8.42032	8.81951
OG0000271:	4.5142	0.400387	1.23146	0.325132	0.745081	0.999634	2.47954	4.39056	5.08587	5.10594	5.61355	4.40976
OG0000272:	1.12809	1.38653	2.50062	0.554473	0.579255	0.999634	0.225413	0	2.03435	1.70198	2.80677	0
OG0000273:	30.9068	0.232728	0.659506	0.352882	0.724177	0.999634	29.3037	34.0269	22.3778	56.1653	21.5186	22.0488
OG0000274:	5.49424	0.0658465	1.18623	0.055509	0.955733	0.999634	6.53697	4.93938	5.08587	1.70198	10.2915	4.40976
OG0000275:	4.79879	0.243702	1.54329	0.157911	0.874527	0.999634	7.88945	0	6.10304	1.70198	13.0983	0
OG0000276:	2.31759	0.489131	1.89173	0.258562	0.795973	0.999634	1.8033	0.54882	4.06869	0	7.48473	0
OG0000277:	0.0751376	0.607945	4.04957	0.150126	0.880665	0.999634	0.450825	0	0	0	0	0
OG0000278:	1.31772	-2.87392	2.72763	-1.05363	0.29205	0.999634	1.8033	0	6.10304	0	0	0
OG0000279:	14.2207	-0.0306954	0.891204	-0.0344426	0.972524	0.999634	11.0452	19.2087	15.2576	13.6158	26.1965	0
OG0000280:	1.48646	1.62586	2.39116	0.679948	0.496537	0.999634	1.35248	0	1.01717	0	6.54914	0
OG0000281:	1.95891	1.55	2.04375	0.758412	0.448204	0.999634	0.450825	0	3.05152	1.70198	6.54914	0
OG0000282:	2.738	-0.981792	1.6703	-0.587793	0.556671	0.999634	2.70495	4.39056	3.05152	0	1.87118	4.40976
OG0000283:	2.86052	0.814777	1.76662	0.461208	0.64465	0.999634	2.25413	0.54882	4.06869	0	10.2915	0
OG0000284:	1.15063	0.601893	2.60325	0.231208	0.817153	0.999634	1.12706	0	2.03435	0	3.74236	0
OG0000285:	1.89774	0.659786	2.01506	0.327428	0.743344	0.999634	2.25413	0.54882	2.03435	0	6.54914	0
OG0000286:	1.05332	0.758476	2.68568	0.282415	0.777625	0.999634	2.02871	0.54882	0	0	3.74236	0
OG0000287:	2.59952	1.14704	1.96271	0.584416	0.558941	0.999634	2.25413	0	3.05152	0	10.2915	0
OG0000288:	1.88508	1.28449	2.11199	0.608187	0.543063	0.999634	0.225413	0.54882	3.05152	0	7.48473	0
OG0000289:	3.875	-0.188457	1.50412	-0.125294	0.900291	0.999634	4.28284	1.64646	6.10304	6.80792	0	4.40976
OG0000290:	0.467795	3.7216	4.02634	0.924313	0.355323	0.999634	0	0	0	0	2.80677	0
OG0000291:	8.37407	0.478627	1.00197	0.477687	0.632873	0.999634	7.21321	7.68349	7.12021	5.10594	18.7118	4.40976
OG0000292:	2.25927	-0.956195	1.98575	-0.481529	0.63014	0.999634	1.12706	0.54882	8.13739	0	3.74236	0
OG0000293:	2.515	-0.48223	2.06729	-0.233267	0.815554	0.999634	0	4.39056	5.08587	0	5.61355	0
OG0000294:	20.5519	0.235771	0.700452	0.336599	0.736419	0.999634	15.1027	24.6969	17.2919	28.9336	19.6474	17.639
OG0000295:	1.05897	1.60422	2.68708	0.597011	0.5505	0.999634	1.12706	0.54882	0	0	4.67795	0
OG0000296:	3.86482	0.697638	1.38434	0.503951	0.614296	0.999634	2.93037	1.64646	5.08587	5.10594	8.42032	0
OG0000298:	3.23438	2.92243	1.77504	1.6464	0.0996816	0.999634	0.450825	1.09764	1.01717	0	16.8406	0
OG0000299:	1.19385	1.26294	2.60422	0.484959	0.627705	0.999634	0.450825	0	2.03435	0	4.67795	0
OG0000300:	6.74531	-0.955218	1.20206	-0.794648	0.426818	0.999634	6.08614	7.13467	15.2576	1.70198	10.2915	0
OG0000301:	3.16988	-0.33718	1.62858	-0.207039	0.835979	0.999634	3.15578	3.29292	5.08587	0	7.48473	0
OG0000302:	4.06053	-0.124431	1.44398	-0.086172	0.93133	0.999634	6.08614	1.64646	4.06869	0	3.74236	8.81951
OG0000303:	3.77204	-0.108651	1.39536	-0.0778656	0.937935	0.999634	3.83202	2.7441	6.10304	3.40396	6.54914	0
OG0000304:	2.33036	-0.670916	1.83267	-0.366087	0.7143	0.999634	4.05743	2.19528	3.05152	0	4.67795	0
OG0000305:	0.284971	1.05816	4.01982	0.263236	0.792368	0.999634	0.225413	0.54882	0	0	0.935591	0
OG0000306:	0.903041	1.35967	2.84313	0.478228	0.632488	0.999634	1.12706	0.54882	0	0	3.74236	0
OG0000307:	0.505364	2.87458	3.90118	0.73685	0.461214	0.999634	0.225413	0	0	0	2.80677	0
OG0000308:	0.306207	0.831052	4.00914	0.20729	0.835784	0.999634	0.901651	0	0	0	0.935591	0
OG0000309:	1.00035	1.16406	2.80581	0.414876	0.678233	0.999634	0.225413	0	2.03435	0	3.74236	0
OG0000310:	25.0164	-0.178938	0.674192	-0.265411	0.790693	0.999634	22.3159	35.1245	21.3606	28.9336	15.905	26.4585
OG0000311:	5.35161	1.10978	1.17616	0.943567	0.345391	0.999634	5.18449	2.19528	3.05152	5.10594	12.1627	4.40976
OG0000312:	2.11372	-0.412837	1.99111	-0.20734	0.835744	0.999634	1.35248	0.54882	6.10304	0	4.67795	0
OG0000313:	0.920988	3.05322	2.91606	1.04704	0.295082	0.999634	0	0	1.01717	1.70198	2.80677	0
OG0000314:	5.35144	-0.104624	1.21016	-0.0864548	0.931105	0.999634	7.21321	7.13467	2.03435	8.5099	2.80677	4.40976
OG0000315:	4.34699	1.04769	1.57562	0.66494	0.506089	0.999634	3.6066	0.54882	5.08587	0	16.8406	0
OG0000316:	5.76548	0.472236	1.10797	0.426216	0.66995	0.999634	3.83202	6.03703	5.08587	6.80792	8.42032	4.40976
OG0000317:	2.31999	0.271158	1.86492	0.145399	0.884396	0.999634	2.70495	0	4.06869	3.40396	3.74236	0
OG0000318:	0.475736	0.0144639	3.64935	0.00396342	0.996838	0.999634	0.901651	0	1.01717	0	0.935591	0
OG0000319:	1.29296	1.57683	2.51763	0.626317	0.531107	0.999634	1.12706	0	1.01717	0	5.61355	0
OG0000320:	1.46249	1.0764	2.39599	0.449251	0.65325	0.999634	1.12706	0	2.03435	0	5.61355	0
OG0000321:	1.33649	0.221773	2.30501	0.0962131	0.923351	0.999634	0.676238	0.54882	3.05152	0	3.74236	0
OG0000322:	2.19934	-0.519639	1.87036	-0.277829	0.781144	0.999634	2.25413	2.19528	4.06869	0	4.67795	0
OG0000323:	4.64542	1.29968	1.36126	0.954766	0.339696	0.999634	3.15578	4.39056	1.01717	3.40396	15.905	0
OG0000324:	1.23614	1.66666	2.76633	0.602479	0.546855	0.999634	1.8033	0	0	0	5.61355	0
OG0000325:	1.26619	-0.336734	2.29856	-0.146498	0.883528	0.999634	1.57789	2.19528	1.01717	0	2.80677	0
OG0000326:	1.09381	0.694048	2.66104	0.260818	0.794233	0.999634	1.8033	0	1.01717	0	3.74236	0
OG0000327:	3.5913	0.819922	1.65234	0.496218	0.619741	0.999634	3.83202	0.54882	4.06869	0	13.0983	0
OG0000328:	4.81519	0.215281	1.22959	0.175084	0.861014	0.999634	6.31156	2.19528	5.08587	3.40396	7.48473	4.40976
OG0000329:	0.971215	0.821799	2.78458	0.295125	0.767898	0.999634	2.25413	0	0	1.70198	1.87118	0
OG0000330:	19.4148	0.423296	0.739867	0.572124	0.567238	0.999634	14.8772	19.7575	13.2233	22.1257	11.2271	35.2781
OG0000331:	1.5822	-0.331305	2.37212	-0.139666	0.888924	0.999634	4.73367	0	1.01717	0	3.74236	0
OG0000332:	0.678116	-1.89882	3.87081	-0.49055	0.623745	0.999634	0	0	4.06869	0	0	0
OG0000333:	2.67283	-0.366999	1.63817	-0.224029	0.822734	0.999634	4.95908	1.64646	3.05152	1.70198	4.67795	0
OG0000335:	7.2132	-0.0946693	3.04522	-0.0310879	0.975199	0.999634	7.43862	0	15.2576	0	20.583	0
OG0000336:	0.0375688	1.08512	4.06156	0.267168	0.789339	0.999634	0.225413	0	0	0	0	0
OG0000337:	0.49499	0.00621055	3.97073	0.00156408	0.998752	0.999634	0	0	2.03435	0	0.935591	0
OG0000338:	34.7318	-0.198348	0.679274	-0.292	0.770286	0.999634	35.1644	51.0403	25.4293	57.8673	16.8406	22.0488
OG0000339:	2.52857	2.08238	1.94546	1.07038	0.284451	0.999634	0.225413	0	3.05152	0	7.48473	4.40976
OG0000340:	0.628746	0.469572	3.26362	0.143881	0.885595	0.999634	1.35248	0.54882	0	0	1.87118	0
OG0000341:	1.12374	-0.0262028	2.42159	-0.0108205	0.991367	0.999634	1.35248	0.54882	2.03435	0	2.80677	0
OG0000342:	0.97316	3.64765	3.05862	1.19258	0.233034	0.999634	0.225413	0	0	0	5.61355	0
OG0000343:	2.66994	0.72739	1.96488	0.370195	0.711237	0.999634	1.57789	0	5.08587	0	9.35591	0
OG0000344:	0.193501	1.94892	4.04566	0.481731	0.629997	0.999634	0.225413	0	0	0	0.935591	0
OG0000345:	1.73585	1.38893	2.45458	0.565853	0.571493	0.999634	2.93037	0	0	0	7.48473	0
OG0000346:	0.825168	0.795199	2.94964	0.269592	0.787474	0.999634	1.12706	0	1.01717	0	2.80677	0
OG0000347:	13.5612	-0.763893	0.890165	-0.858148	0.390811	0.999634	11.9469	19.7575	18.3091	15.3178	2.80677	13.2293
OG0000348:	0.825168	0.795199	2.94964	0.269592	0.787474	0.999634	1.12706	0	1.01717	0	2.80677	0
OG0000349:	0.946754	-1.23977	2.85896	-0.433642	0.664548	0.999634	0.676238	0	4.06869	0	0.935591	0
OG0000350:	3.94137	1.78812	1.75275	1.02018	0.307644	0.999634	1.8033	0	4.06869	0	17.7762	0
OG0000351:	2.63372	-0.275795	1.97052	-0.139961	0.888691	0.999634	5.18449	0	4.06869	0	6.54914	0
OG0000352:	2.87019	-0.157375	1.6189	-0.0972111	0.922559	0.999634	2.70495	1.09764	6.10304	1.70198	5.61355	0
OG0000353:	2.06775	-1.28215	2.1694	-0.591018	0.554508	0.999634	2.47954	0	7.12021	0	2.80677	0
OG0000354:	0.924579	-1.2492	2.62492	-0.475901	0.634145	0.999634	2.02871	0.54882	2.03435	0	0.935591	0
OG0000355:	2.73696	1.73063	1.77749	0.973639	0.330236	0.999634	1.12706	1.09764	2.03435	0	12.1627	0
OG0000356:	0.68849	0.398795	3.21922	0.123879	0.901411	0.999634	0.225413	0	2.03435	0	1.87118	0
OG0000357:	0.781943	-0.0358527	3.02383	-0.0118567	0.99054	0.999634	1.8033	0	1.01717	0	1.87118	0
OG0000358:	2.65314	1.05655	1.60829	0.656938	0.511221	0.999634	2.70495	1.64646	1.01717	6.80792	3.74236	0
OG0000359:	2.45791	-0.596854	1.77639	-0.335993	0.736876	0.999634	1.8033	0.54882	7.12021	3.40396	1.87118	0
OG0000360:	2.87195	0.829164	1.75314	0.472959	0.636242	0.999634	0.676238	2.19528	4.06869	0	10.2915	0
OG0000361:	2.51903	-0.108995	1.84531	-0.0590657	0.9529	0.999634	2.93037	0.54882	5.08587	0	6.54914	0
OG0000362:	6.6027	-0.246246	1.11948	-0.219964	0.825899	0.999634	6.53697	6.58585	9.15456	1.70198	11.2271	4.40976
OG0000363:	0.9811	1.10999	2.77023	0.400686	0.688651	0.999634	1.12706	0	1.01717	0	3.74236	0
OG0000364:	0.744374	0.087667	3.07791	0.0284827	0.977277	0.999634	1.57789	0	1.01717	0	1.87118	0
OG0000365:	0.916638	0.48272	2.61555	0.184558	0.853576	0.999634	1.12706	0.54882	1.01717	0	2.80677	0
OG0000366:	0.0751376	0.607945	4.04957	0.150126	0.880665	0.999634	0.450825	0	0	0	0	0
OG0000368:	3.41412	0.586813	1.46516	0.400512	0.688779	0.999634	5.40991	0.54882	2.03435	3.40396	4.67795	4.40976
OG0000369:	7.85836	-1.33843	1.13182	-1.18255	0.236989	0.999634	12.6231	11.5252	10.1717	0	8.42032	4.40976
OG0000370:	1.66959	0.611433	2.28942	0.267068	0.789417	0.999634	1.35248	0	3.05152	0	5.61355	0
OG0000371:	0.387001	1.98755	4.01598	0.49491	0.620664	0.999634	0.450825	0	0	0	1.87118	0
OG0000372:	2.83788	-0.716009	1.62347	-0.441037	0.659186	0.999634	3.15578	2.7441	5.08587	5.10594	0.935591	0
OG0000373:	3.53264	1.26006	1.57003	0.80257	0.422223	0.999634	1.57789	0	5.08587	1.70198	8.42032	4.40976
OG0000374:	0.311864	3.31362	4.04714	0.818756	0.412926	0.999634	0	0	0	0	1.87118	0
OG0000375:	0.858019	-0.141514	2.98601	-0.0473924	0.9622	0.999634	0.225413	0	3.05152	0	1.87118	0
OG0000376:	5.15148	1.32134	1.215	1.08752	0.276806	0.999634	4.28284	2.7441	2.03435	3.40396	14.0339	4.40976
OG0000377:	1.16988	0.61444	2.66437	0.230613	0.817615	0.999634	0.225413	0	3.05152	0	3.74236	0
OG0000378:	2.9091	2.89621	1.96873	1.4711	0.141263	0.999634	0.450825	0	2.03435	0	14.9695	0
OG0000379:	2.82037	4.83408	2.23397	2.1639	0.030472	0.999634	0	0	1.01717	0	15.905	0
OG0000380:	2.70723	-0.850678	1.61377	-0.527138	0.598098	0.999634	3.6066	3.29292	4.06869	3.40396	1.87118	0
OG0000381:	1.64805	2.83018	2.35826	1.20011	0.230096	0.999634	0.450825	0	1.01717	0	8.42032	0
OG0000382:	1.37604	0.0543186	2.44144	0.0222486	0.98225	0.999634	2.47954	0	2.03435	0	3.74236	0
OG0000383:	0.881991	0.673895	2.89648	0.23266	0.816025	0.999634	0.450825	0	2.03435	0	2.80677	0
OG0000384:	2.28564	-3.67581	2.06229	-1.78239	0.074685	0.999634	3.38119	2.19528	8.13739	0	0	0
OG0000385:	8.3864	0.308024	1.12083	0.274819	0.783456	0.999634	11.4961	2.19528	10.1717	6.80792	19.6474	0
OG0000386:	0.623727	4.02527	3.92022	1.0268	0.304515	0.999634	0	0	0	0	3.74236	0
OG0000387:	9.56315	-0.6406	1.03765	-0.617359	0.536998	0.999634	10.8198	12.0741	14.2404	3.40396	16.8406	0
OG0000388:	11.9555	0.579593	0.975628	0.594071	0.552464	0.999634	10.369	6.03703	14.2404	10.2119	30.8745	0
OG0000389:	2.07491	0.766455	2.11642	0.362146	0.717243	0.999634	2.93037	0	2.03435	0	7.48473	0
OG0000390:	1.01301	0.163597	2.73951	0.0597177	0.95238	0.999634	2.25413	0	1.01717	0	2.80677	0
OG0000391:	1.39107	0.483368	2.25307	0.214538	0.830128	0.999634	1.8033	0	2.03435	1.70198	2.80677	0
OG0000392:	3.65929	-0.41076	1.66603	-0.24655	0.805257	0.999634	3.83202	0.54882	9.15456	0	8.42032	0
OG0000393:	3.04091	0.0183769	1.89089	0.00971863	0.992246	0.999634	2.70495	0	7.12021	0	8.42032	0
OG0000394:	1.23416	1.95927	2.44271	0.802089	0.422501	0.999634	0.225413	0.54882	1.01717	0	5.61355	0
OG0000395:	1.06189	1.74702	2.71285	0.64398	0.519588	0.999634	0.676238	0	1.01717	0	4.67795	0
OG0000396:	0.268638	1.13011	4.02353	0.280875	0.778806	0.999634	0.676238	0	0	0	0.935591	0
OG0000397:	4.20529	1.4622	1.74625	0.837334	0.402405	0.999634	1.35248	0	6.10304	0	17.7762	0
OG0000398:	2.43399	2.77956	1.88882	1.47159	0.141132	0.999634	0.676238	1.09764	0	0	8.42032	4.40976
OG0000399:	1.4299	0.942651	2.19232	0.429979	0.667211	0.999634	0.901651	0.54882	1.01717	1.70198	0	4.40976
OG0000400:	2.18316	2.6993	2.14574	1.25798	0.208399	0.999634	0.225413	1.64646	0	0	11.2271	0
OG0000401:	1.19857	1.84461	2.79887	0.659055	0.509861	0.999634	1.57789	0	0	0	5.61355	0
OG0000402:	2.74216	0.634461	1.78771	0.354902	0.722663	0.999634	2.47954	0.54882	4.06869	0	9.35591	0
OG0000403:	0.225413	-0.468484	4.00853	-0.116872	0.906962	0.999634	1.35248	0	0	0	0	0
OG0000404:	0.962785	1.31785	3.10335	0.424654	0.671089	0.999634	0	0	2.03435	0	3.74236	0
OG0000406:	1.37132	-0.469037	2.46336	-0.190405	0.848992	0.999634	1.35248	0	4.06869	0	2.80677	0
OG0000407:	1.69727	0.392079	2.10649	0.186129	0.852343	0.999634	2.70495	0	2.03435	1.70198	3.74236	0
OG0000408:	2.38083	-1.04036	1.77606	-0.58577	0.55803	0.999634	5.63532	3.29292	1.01717	3.40396	0.935591	0
OG0000409:	0.626011	-0.568142	3.28798	-0.172793	0.862814	0.999634	1.8033	0	1.01717	0	0.935591	0
OG0000410:	0.462254	-1.41717	3.96175	-0.357713	0.720558	0.999634	1.12706	1.64646	0	0	0	0
OG0000411:	0.550873	-0.307416	3.44757	-0.089169	0.928948	0.999634	1.35248	0	1.01717	0	0.935591	0
OG0000412:	1.28018	-0.542283	2.63023	-0.206173	0.836656	0.999634	2.25413	0	1.01717	0	0	4.40976
OG0000413:	5.6469	0.200029	1.50218	0.133159	0.894068	0.999634	5.18449	0	11.1889	0	13.0983	4.40976
OG0000414:	1.60817	-0.779816	2.11992	-0.367851	0.712984	0.999634	1.12706	1.64646	4.06869	0	2.80677	0
OG0000415:	2.30691	0.880036	2.05404	0.428441	0.66833	0.999634	1.35248	0	4.06869	0	8.42032	0
OG0000416:	1.13876	0.497884	2.27084	0.219251	0.826455	0.999634	0.676238	0.54882	2.03435	1.70198	1.87118	0
OG0000417:	0.49499	0.00621055	3.97073	0.00156408	0.998752	0.999634	0	0	2.03435	0	0.935591	0
OG0000418:	3.19112	-0.357803	1.62703	-0.219912	0.82594	0.999634	3.83202	2.7441	5.08587	0	7.48473	0
OG0000419:	4.06524	0.416291	1.74213	0.238955	0.811141	0.999634	3.15578	0	8.13739	0	13.0983	0
OG0000420:	2.29362	0.15537	1.91339	0.0812015	0.935282	0.999634	1.57789	0.54882	5.08587	0	6.54914	0
OG0000421:	1.55475	0.117181	2.00774	0.0583646	0.953458	0.999634	2.70495	1.09764	1.01717	1.70198	2.80677	0
OG0000422:	0.414195	-1.18802	3.97095	-0.299178	0.764804	0.999634	0.450825	0	2.03435	0	0	0
OG0000423:	0.900306	0.505468	2.85475	0.177062	0.859459	0.999634	1.57789	0	1.01717	0	2.80677	0
OG0000424:	2.78234	-0.183161	1.67308	-0.109476	0.912825	0.999634	5.40991	1.09764	2.03435	0	3.74236	4.40976
OG0000425:	0.631668	0.546659	3.27645	0.166845	0.867492	0.999634	0.901651	0	1.01717	0	1.87118	0
OG0000426:	0.574845	0.709078	3.70287	0.191494	0.848139	0.999634	1.57789	0	0	0	1.87118	0
OG0000427:	0.712462	1.45014	3.14172	0.461575	0.644386	0.999634	0.450825	0	1.01717	0	2.80677	0
OG0000428:	0.518961	1.46121	3.57625	0.408586	0.682844	0.999634	0.225413	0	1.01717	0	1.87118	0
OG0000430:	0.49499	0.00621055	3.97073	0.00156408	0.998752	0.999634	0	0	2.03435	0	0.935591	0
OG0000431:	1.02706	3.31453	3.00874	1.10163	0.270621	0.999634	0	0.54882	0	0	5.61355	0
OG0000432:	1.60239	-0.273066	2.32519	-0.117438	0.906513	0.999634	1.8033	0	4.06869	0	3.74236	0
OG0000433:	1.66236	-1.53873	2.21917	-0.69338	0.488071	0.999634	6.53697	0.54882	1.01717	0	1.87118	0
OG0000434:	9.63433	-1.42239	0.998296	-1.42482	0.15421	0.999634	13.2994	12.0741	18.3091	8.5099	5.61355	0
OG0000435:	1.76398	0.462652	2.26912	0.203891	0.838439	0.999634	0.901651	0	4.06869	0	5.61355	0
OG0000436:	0.763628	0.100796	3.05314	0.033014	0.973663	0.999634	0.676238	0	2.03435	0	1.87118	0
OG0000437:	2.15098	0.71742	2.1021	0.341287	0.732888	0.999634	1.35248	0	4.06869	0	7.48473	0
OG0000438:	1.99505	0.533751	2.1574	0.247404	0.804595	0.999634	1.35248	0	4.06869	0	6.54914	0
OG0000439:	0.884726	1.71132	2.95451	0.579222	0.56244	0.999634	0	0.54882	1.01717	0	3.74236	0
OG0000440:	0.155932	2.79782	4.06466	0.68833	0.491245	0.999634	0	0	0	0	0.935591	0
OG0000441:	4.27045	2.1051	1.33736	1.57407	0.11547	0.999634	1.57789	2.19528	1.01717	13.6158	2.80677	4.40976
OG0000442:	0.806853	0.987549	3.30817	0.298519	0.765307	0.999634	0	0	2.03435	0	2.80677	0
OG0000443:	0.319804	-0.852249	3.98721	-0.213746	0.830745	0.999634	0.901651	0	1.01717	0	0	0
OG0000444:	1.48111	-0.64778	2.20493	-0.293787	0.768921	0.999634	2.47954	0.54882	3.05152	0	2.80677	0
OG0000445:	1.21217	1.07033	2.56722	0.416922	0.676735	0.999634	1.57789	0	1.01717	0	4.67795	0
OG0000446:	47.5405	0.0880229	0.616286	0.142828	0.886426	0.999634	38.5456	68.0537	30.5152	68.0792	27.1321	52.9171
OG0000447:	4.72295	0.195057	1.43073	0.136334	0.891557	0.999634	4.28284	0.54882	8.13739	0	6.54914	8.81951
OG0000448:	2.41946	1.7598	1.78501	0.985881	0.324192	0.999634	1.8033	0.54882	1.01717	10.2119	0.935591	0
OG0000449:	2.52059	-1.35537	1.80119	-0.752486	0.451759	0.999634	2.02871	1.64646	6.10304	0	0.935591	4.40976
OG0000450:	1.07549	0.852675	2.6817	0.31796	0.750515	0.999634	0.676238	0	2.03435	0	3.74236	0
OG0000451:	1.65839	-1.48215	2.10566	-0.703891	0.481501	0.999634	3.38119	1.64646	3.05152	0	1.87118	0
OG0000452:	0.375688	-1.15582	3.97236	-0.290964	0.771079	0.999634	2.25413	0	0	0	0	0
OG0000453:	0.390038	-1.12441	3.92945	-0.286149	0.774764	0.999634	0.225413	1.09764	1.01717	0	0	0
OG0000454:	1.74701	-0.994594	2.26623	-0.438876	0.660751	0.999634	3.6066	0	4.06869	0	2.80677	0
OG0000455:	19.2846	0.0473668	0.734732	0.0644681	0.948597	0.999634	17.1314	22.5016	15.2576	18.7218	11.2271	30.8683
OG0000456:	9.34066	0.207844	0.919905	0.22594	0.821248	0.999634	6.76238	8.78113	10.1717	6.80792	10.2915	13.2293
OG0000457:	1.13411	1.27139	2.61652	0.485908	0.627032	0.999634	1.57789	0.54882	0	0	4.67795	0
OG0000458:	1.76304	0.379666	2.24479	0.169132	0.865693	0.999634	2.93037	0	2.03435	0	5.61355	0
OG0000459:	0.93005	0.385749	2.77758	0.138879	0.889545	0.999634	1.12706	1.64646	0	0	2.80677	0
OG0000460:	2.39565	0.369193	2.03121	0.18176	0.855771	0.999634	1.8033	0	5.08587	0	7.48473	0
OG0000461:	2.1021	-0.0692427	2.11858	-0.0326836	0.973927	0.999634	2.93037	0	4.06869	0	5.61355	0
OG0000462:	2.40846	3.15246	2.2214	1.41913	0.15586	0.999634	1.35248	0	0	0	13.0983	0
OG0000463:	1.20681	-1.69282	2.40789	-0.703032	0.482036	0.999634	2.70495	0.54882	3.05152	0	0.935591	0
OG0000464:	3.32236	1.71259	1.83353	0.934039	0.350284	0.999634	2.93037	0	2.03435	0	14.9695	0
OG0000465:	2.2229	1.86124	2.08989	0.890594	0.373147	0.999634	2.02871	0	1.01717	0	10.2915	0
OG0000466:	4.44362	0.785228	1.36681	0.574496	0.565632	0.999634	3.6066	0.54882	6.10304	1.70198	10.2915	4.40976
OG0000467:	11.382	-0.862727	0.882909	-0.977142	0.328499	0.999634	17.1314	13.7205	13.2233	5.10594	10.2915	8.81951
OG0000468:	8.24039	1.27805	1.23156	1.03775	0.299389	0.999634	7.66403	0.54882	7.12021	5.10594	29.0033	0
OG0000469:	0.532558	-0.150094	3.53936	-0.0424071	0.966174	0.999634	0.225413	0	2.03435	0	0.935591	0
OG0000470:	2.55076	-0.163727	1.77612	-0.0921824	0.926553	0.999634	4.05743	1.64646	3.05152	0	6.54914	0
OG0000471:	1.45485	0.571015	2.25993	0.252669	0.800524	0.999634	0.450825	0.54882	3.05152	0	4.67795	0
OG0000472:	3.84792	1.99752	1.87577	1.06491	0.286916	0.999634	0.225413	0	5.08587	0	17.7762	0
OG0000473:	2.05565	0.754144	2.15506	0.34994	0.726383	0.999634	3.83202	0	1.01717	0	7.48473	0
OG0000474:	2.47997	0.548785	1.67509	0.327616	0.743202	0.999634	2.47954	1.09764	3.05152	1.70198	6.54914	0
OG0000475:	3.62983	0.100363	1.41875	0.0707405	0.943604	0.999634	2.93037	2.19528	6.10304	6.80792	3.74236	0
OG0000476:	0.456482	0.0163833	3.97128	0.00412544	0.996708	0.999634	1.8033	0	0	0	0.935591	0
OG0000477:	0.905963	1.48901	2.86715	0.519334	0.603528	0.999634	0.676238	0	1.01717	0	3.74236	0
OG0000478:	1.65922	-0.334034	2.3202	-0.143967	0.885526	0.999634	1.12706	0	5.08587	0	3.74236	0
OG0000479:	0.502744	-1.51092	3.5117	-0.430254	0.667011	0.999634	0.901651	1.09764	1.01717	0	0	0
OG0000480:	2.13327	0.642127	1.75435	0.36602	0.71435	0.999634	1.8033	1.64646	2.03435	1.70198	5.61355	0
OG0000481:	0.736434	2.35137	3.36805	0.698139	0.48509	0.999634	0.676238	0	0	0	3.74236	0
OG0000482:	4.32978	-0.163056	1.45049	-0.112414	0.910495	0.999634	3.83202	1.09764	9.15456	0	7.48473	4.40976
OG0000483:	1.97554	0.0805123	1.94999	0.0412886	0.967066	0.999634	0.225413	1.09764	5.08587	1.70198	3.74236	0
OG0000484:	2.05888	-0.42129	2.13589	-0.197243	0.843637	0.999634	3.6066	0	4.06869	0	4.67795	0
OG0000485:	1.33275	-1.14699	2.4658	-0.465158	0.641819	0.999634	3.38119	2.7441	0	0	1.87118	0
OG0000486:	3.37159	0.523373	1.62684	0.321711	0.747671	0.999634	2.02871	4.93938	2.03435	0	11.2271	0
OG0000487:	1.87972	-0.588248	2.02288	-0.290797	0.771207	0.999634	1.35248	1.09764	5.08587	0	3.74236	0
OG0000488:	2.78737	0.849445	1.92142	0.442093	0.658422	0.999634	3.38119	0	3.05152	0	10.2915	0
OG0000489:	0.817228	3.43642	3.25518	1.05568	0.291115	0.999634	0.225413	0	0	0	4.67795	0
OG0000490:	1.73094	1.45265	2.223	0.653464	0.513457	0.999634	1.8033	1.09764	0	0	7.48473	0
OG0000491:	0.306207	0.831052	4.00914	0.20729	0.835784	0.999634	0.901651	0	0	0	0.935591	0
OG0000492:	4.06977	0.842743	1.5593	0.540461	0.588879	0.999634	4.28284	1.09764	4.06869	0	14.9695	0
OG0000493:	21.8868	0.680497	0.690545	0.985448	0.324404	0.999634	17.8076	17.5623	16.2748	37.4435	29.0033	13.2293
OG0000494:	0.709541	1.26025	3.11411	0.404691	0.685705	0.999634	0.901651	0.54882	0	0	2.80677	0
OG0000495:	1.69982	-1.47719	2.14746	-0.687877	0.49153	0.999634	1.12706	1.09764	6.10304	0	1.87118	0
OG0000496:	13.3959	-0.525173	0.833606	-0.630002	0.528693	0.999634	14.4264	23.0505	10.1717	13.6158	10.2915	8.81951
OG0000497:	1.44096	4.20401	2.67266	1.57297	0.115726	0.999634	0.225413	0	0	0	8.42032	0
OG0000498:	2.41168	1.53653	2.02508	0.75875	0.448002	0.999634	1.12706	0	3.05152	0	10.2915	0
OG0000499:	3.02732	0.312813	1.88525	0.165926	0.868215	0.999634	2.70495	0	6.10304	0	9.35591	0
OG0000500:	5.2846	0.633051	1.21392	0.521493	0.602024	0.999634	5.63532	1.09764	6.10304	5.10594	9.35591	4.40976
OG0000501:	1.55366	3.0228	2.56661	1.17774	0.238901	0.999634	0.901651	0	0	0	8.42032	0
OG0000502:	2.63261	-0.535467	1.76326	-0.303681	0.761371	0.999634	1.8033	3.29292	5.08587	0	5.61355	0
OG0000503:	1.56625	0.745329	2.17901	0.342049	0.732314	0.999634	0.901651	0	3.05152	1.70198	3.74236	0
OG0000504:	0.845767	-2.29112	3.19946	-0.716097	0.473932	0.999634	4.05743	0	1.01717	0	0	0
OG0000505:	0.750146	-0.880808	2.80917	-0.313547	0.753865	0.999634	0.901651	1.64646	1.01717	0	0.935591	0
OG0000506:	3.41455	0.684235	1.48377	0.461146	0.644694	0.999634	2.47954	1.09764	5.08587	3.40396	8.42032	0
OG0000507:	0.387001	1.98755	4.01598	0.49491	0.620664	0.999634	0.450825	0	0	0	1.87118	0
OG0000508:	3.31521	0.325601	1.84368	0.176604	0.85982	0.999634	2.47954	0	7.12021	0	10.2915	0
OG0000509:	0.696245	-0.74939	2.88474	-0.259778	0.795035	0.999634	1.12706	1.09764	1.01717	0	0.935591	0
OG0000510:	1.00507	1.84852	2.98906	0.618429	0.536293	0.999634	1.35248	0	0	0	4.67795	0
OG0000511:	1.19142	-1.63594	2.64149	-0.619326	0.535702	0.999634	1.12706	0	5.08587	0	0.935591	0
OG0000512:	2.11278	-0.453542	1.9588	-0.23154	0.816895	0.999634	3.38119	0.54882	4.06869	0	4.67795	0
OG0000513:	3.6967	2.21482	1.7891	1.23795	0.215734	0.999634	1.35248	0	3.05152	0	17.7762	0
OG0000514:	0.282235	-0.657937	3.99837	-0.164551	0.869297	0.999634	0.676238	0	1.01717	0	0	0
OG0000515:	1.71001	0.0568347	2.04993	0.0277251	0.977881	0.999634	1.35248	2.19528	2.03435	0	4.67795	0
OG0000516:	2.04299	1.32179	2.12463	0.622127	0.533858	0.999634	1.8033	0	2.03435	0	8.42032	0
OG0000517:	1.3681	1.28186	2.46344	0.520355	0.602816	0.999634	1.57789	0	1.01717	0	5.61355	0
OG0000518:	2.22331	-0.176207	1.85719	-0.094878	0.924412	0.999634	2.47954	2.19528	3.05152	0	5.61355	0
OG0000519:	2.01755	1.07834	2.02078	0.533626	0.593601	0.999634	0.901651	0	3.05152	0	3.74236	4.40976
OG0000520:	2.66429	0.384031	1.95613	0.196322	0.844359	0.999634	2.47954	0	5.08587	0	8.42032	0
OG0000521:	3.22654	0.722354	1.4898	0.484867	0.62777	0.999634	0.901651	1.64646	5.08587	1.70198	5.61355	4.40976
OG0000522:	1.52726	-0.149394	2.36924	-0.0630555	0.949722	0.999634	1.35248	0	4.06869	0	3.74236	0
OG0000523:	2.99329	-0.306438	1.66402	-0.184155	0.853892	0.999634	3.15578	0.54882	6.10304	0	3.74236	4.40976
OG0000524:	2.59672	2.25997	1.80436	1.25251	0.210385	0.999634	1.8033	0	1.01717	3.40396	9.35591	0
OG0000525:	0.900306	0.505468	2.85475	0.177062	0.859459	0.999634	1.57789	0	1.01717	0	2.80677	0
OG0000526:	2.07435	1.77942	1.84884	0.962453	0.335822	0.999634	0.676238	0.54882	2.03435	1.70198	7.48473	0
OG0000527:	13.9344	-1.19336	0.852024	-1.40062	0.161328	0.999634	16.6805	28.5387	14.2404	8.5099	11.2271	4.40976
OG0000528:	1.93917	0.623113	2.46775	0.252502	0.800653	0.999634	0	0	5.08587	0	6.54914	0
OG0000529:	1.37376	2.17385	2.48226	0.875756	0.381162	0.999634	0.676238	0	1.01717	0	6.54914	0
OG0000530:	1.50235	-0.702329	2.37741	-0.295418	0.767675	0.999634	3.15578	0	3.05152	0	2.80677	0
OG0000531:	0.973461	0.389129	2.58093	0.150771	0.880157	0.999634	0.450825	0.54882	2.03435	0	2.80677	0
OG0000532:	1.29004	1.47727	2.50301	0.590198	0.555058	0.999634	1.57789	0.54882	0	0	5.61355	0
OG0000533:	0.462139	1.34685	3.99138	0.337441	0.735785	0.999634	0.901651	0	0	0	1.87118	0
OG0000534:	1.22577	0.392505	2.54086	0.154477	0.877233	0.999634	1.57789	0	2.03435	0	3.74236	0
OG0000535:	1.77907	1.89804	2.42923	0.781333	0.434607	0.999634	2.25413	0	0	0	8.42032	0
OG0000536:	2.32588	-3.71622	2.0226	-1.83734	0.0661591	0.999634	3.38119	5.4882	5.08587	0	0	0
OG0000537:	4.13386	1.25094	1.609	0.777463	0.436885	0.999634	2.02871	0	6.10304	1.70198	14.9695	0
OG0000538:	5.00018	0.314132	1.28556	0.244355	0.806956	0.999634	2.70495	2.7441	9.15456	5.10594	10.2915	0
OG0000539:	2.70943	1.93511	1.78024	1.08699	0.277039	0.999634	2.47954	0	1.01717	3.40396	9.35591	0
OG0000540:	5.33889	-0.711756	1.22471	-0.581161	0.561132	0.999634	7.43862	6.58585	7.12021	3.40396	7.48473	0
OG0000541:	2.39731	-0.428989	1.7029	-0.251917	0.801105	0.999634	1.57789	3.29292	4.06869	1.70198	3.74236	0
OG0000542:	1.93823	0.5953	2.16352	0.275153	0.783198	0.999634	2.02871	0	3.05152	0	6.54914	0
OG0000543:	1.53197	0.308374	2.35161	0.131133	0.89567	0.999634	2.47954	0	2.03435	0	4.67795	0
OG0000544:	5.50586	-0.0871723	1.18332	-0.0736676	0.941275	0.999634	4.95908	5.4882	7.12021	1.70198	9.35591	4.40976
OG0000545:	4.76409	0.33495	1.22539	0.273341	0.784591	0.999634	4.95908	3.84174	3.05152	5.10594	2.80677	8.81951
OG0000546:	0.570127	-0.304381	3.42028	-0.0889932	0.929087	0.999634	0.450825	0	2.03435	0	0.935591	0
OG0000547:	1.30375	-0.404644	2.27401	-0.177943	0.858768	0.999634	1.8033	2.19528	1.01717	0	2.80677	0
OG0000548:	0.363029	0.92215	4.01324	0.229777	0.818265	0.999634	0.225413	0	1.01717	0	0.935591	0
OG0000549:	2.52612	0.895108	1.71797	0.521025	0.602349	0.999634	1.35248	0.54882	4.06869	1.70198	7.48473	0
OG0000550:	0.325461	1.563	4.03568	0.387296	0.698537	0.999634	0	0	1.01717	0	0.935591	0
OG0000551:	0.725873	1.21351	3.08376	0.393516	0.693938	0.999634	0.450825	1.09764	0	0	2.80677	0
OG0000552:	1.6273	0.201501	2.61737	0.0769859	0.938635	0.999634	0	0	5.08587	0	4.67795	0
OG0000553:	3.31764	1.45859	1.83404	0.795289	0.426446	0.999634	1.8033	0	4.06869	0	14.0339	0
OG0000554:	1.59768	-0.769833	2.39021	-0.322077	0.747394	0.999634	0.676238	0	6.10304	0	2.80677	0
OG0000555:	0.876334	-0.249261	2.88994	-0.086251	0.931267	0.999634	1.35248	0	2.03435	0	1.87118	0
OG0000556:	2.59845	0.0707582	1.62336	0.0435874	0.965233	0.999634	2.47954	2.7441	3.05152	1.70198	5.61355	0
OG0000557:	0.702087	-0.690068	3.21169	-0.214862	0.829875	0.999634	0.225413	0	3.05152	0	0.935591	0
OG0000558:	0.518961	1.46121	3.57625	0.408586	0.682844	0.999634	0.225413	0	1.01717	0	1.87118	0
OG0000559:	2.71639	0.0330016	2.0252	0.0162955	0.986999	0.999634	0.676238	0	8.13739	0	7.48473	0
OG0000560:	3.85187	1.83901	1.46828	1.25249	0.210391	0.999634	0.676238	1.09764	4.06869	5.10594	12.1627	0
OG0000561:	1.66113	-0.893331	2.07118	-0.431315	0.666239	0.999634	2.93037	2.19528	2.03435	0	2.80677	0
OG0000562:	5.80842	0.0990073	1.15617	0.0856341	0.931757	0.999634	5.86073	4.93938	7.12021	8.5099	8.42032	0
OG0000563:	130.392	-0.0828877	0.547561	-0.151376	0.879679	0.999634	134.346	173.976	94.5971	211.045	75.7829	92.6049
OG0000564:	3.10622	0.312458	1.48242	0.210775	0.833063	0.999634	3.6066	2.19528	3.05152	5.10594	4.67795	0
OG0000565:	4.03286	0.952362	1.34097	0.710207	0.477576	0.999634	2.70495	2.19528	4.06869	6.80792	8.42032	0
OG0000566:	1.69585	-0.438157	2.27757	-0.192379	0.847445	0.999634	3.38119	0	3.05152	0	3.74236	0
OG0000567:	1.95748	0.60149	2.17684	0.276314	0.782307	0.999634	1.12706	0	4.06869	0	6.54914	0
OG0000568:	2.94194	0.396438	1.58462	0.250179	0.802449	0.999634	2.93037	1.64646	3.05152	0	5.61355	4.40976
OG0000569:	1.84949	1.25548	2.19748	0.571325	0.567779	0.999634	1.57789	0	2.03435	0	7.48473	0
OG0000570:	1.07549	0.852675	2.6817	0.31796	0.750515	0.999634	0.676238	0	2.03435	0	3.74236	0
OG0000571:	0.84914	1.60913	3.1797	0.506064	0.612812	0.999634	1.35248	0	0	0	3.74236	0
OG0000572:	1.17764	-0.132447	2.35722	-0.0561878	0.955192	0.999634	1.12706	1.09764	2.03435	0	2.80677	0
OG0000573:	2.29632	-0.799937	1.7664	-0.452864	0.650647	0.999634	4.95908	3.29292	1.01717	1.70198	2.80677	0
OG0000574:	1.59917	1.24611	2.33032	0.534735	0.592833	0.999634	2.02871	0	1.01717	0	6.54914	0
OG0000575:	0.623727	4.02527	3.92022	1.0268	0.304515	0.999634	0	0	0	0	3.74236	0
OG0000576:	0.169529	0.699205	4.05161	0.172575	0.862986	0.999634	0	0	1.01717	0	0	0
OG0000577:	3.2985	0.871962	1.63431	0.533536	0.593663	0.999634	2.93037	1.64646	3.05152	0	12.1627	0
OG0000578:	1.19614	-0.891234	2.59119	-0.343948	0.730886	0.999634	2.25413	0	3.05152	0	1.87118	0
OG0000579:	2.83026	-0.720768	1.75269	-0.411236	0.6809	0.999634	5.18449	1.09764	5.08587	0	5.61355	0
OG0000580:	5.96451	-1.39919	1.20911	-1.1572	0.247189	0.999634	7.66403	13.1717	6.10304	5.10594	3.74236	0
OG0000581:	3.3853	-0.241132	1.615	-0.149308	0.881311	0.999634	2.25413	6.58585	3.05152	0	8.42032	0
OG0000582:	10.0456	0.749712	0.913529	0.820677	0.41183	0.999634	6.53697	9.87877	7.12021	13.6158	18.7118	4.40976
OG0000583:	1.87148	1.90429	2.11611	0.899901	0.368173	0.999634	0.225413	0.54882	2.03435	0	8.42032	0
OG0000584:	0.438167	0.209309	3.77323	0.055472	0.955762	0.999634	0.676238	0	1.01717	0	0.935591	0
OG0000585:	1.33282	-0.467487	2.4786	-0.18861	0.850399	0.999634	3.15578	0	2.03435	0	2.80677	0
OG0000586:	1.40324	-1.18225	2.4617	-0.480259	0.631043	0.999634	2.47954	0	4.06869	0	1.87118	0
OG0000587:	3.02998	0.016585	1.77952	0.00931994	0.992564	0.999634	0.225413	0.54882	9.15456	1.70198	6.54914	0
OG0000588:	2.75873	0.82591	1.57263	0.525177	0.59946	0.999634	1.35248	2.19528	3.05152	3.40396	6.54914	0
OG0000589:	1.27065	-0.550977	2.21306	-0.248966	0.803387	0.999634	0.676238	3.29292	1.01717	1.70198	0.935591	0
OG0000590:	2.73721	1.4498	1.7459	0.830404	0.406311	0.999634	0	1.64646	3.05152	1.70198	5.61355	4.40976
OG0000591:	0.62309	-0.602083	3.28456	-0.183307	0.854557	0.999634	2.25413	0.54882	0	0	0.935591	0
OG0000592:	0.357373	-1.0214	3.97858	-0.256724	0.797392	0.999634	1.12706	0	1.01717	0	0	0
OG0000593:	23.6832	-0.653501	0.68945	-0.947858	0.343202	0.999634	21.1888	29.6363	37.6354	17.0198	23.3898	13.2293
OG0000594:	0.360108	0.535056	3.99729	0.133855	0.893518	0.999634	0.676238	0.54882	0	0	0.935591	0
OG0000595:	1.29904	-1.01144	2.31416	-0.437064	0.662065	0.999634	0.676238	2.19528	3.05152	0	1.87118	0
OG0000596:	4.76597	-0.190464	1.41028	-0.135054	0.892569	0.999634	2.93037	1.64646	11.1889	0	8.42032	4.40976
OG0000597:	1.85253	0.319178	2.01173	0.158658	0.873938	0.999634	1.35248	1.09764	3.05152	0	5.61355	0
OG0000598:	0.73947	0.158331	2.84323	0.0556871	0.955591	0.999634	0.450825	1.09764	1.01717	0	1.87118	0
OG0000599:	1.44324	1.04234	2.41856	0.430974	0.666487	0.999634	2.02871	0	1.01717	0	5.61355	0
OG0000600:	0.319804	-0.852249	3.98721	-0.213746	0.830745	0.999634	0.901651	0	1.01717	0	0	0
OG0000601:	0.298568	-0.721529	3.99456	-0.180628	0.85666	0.999634	0.225413	0.54882	1.01717	0	0	0
OG0000602:	1.77772	0.868809	2.06418	0.420898	0.67383	0.999634	1.8033	1.64646	0	0	2.80677	4.40976
OG0000603:	1.49212	2.66159	2.43438	1.09334	0.274247	0.999634	0.450825	0	1.01717	0	7.48473	0
OG0000604:	1.3166	-1.85976	2.31855	-0.802122	0.422483	0.999634	3.83202	1.09764	2.03435	0	0.935591	0
OG0000605:	101.121	-0.700512	0.587673	-1.19201	0.233257	0.999634	104.817	192.636	80.3567	129.35	59.8778	39.6878
OG0000606:	7.38904	-0.43482	1.04502	-0.416087	0.677346	0.999634	7.66403	10.4276	8.13739	3.40396	10.2915	4.40976
OG0000607:	0.231069	1.47175	4.03363	0.364869	0.715209	0.999634	0.450825	0	0	0	0.935591	0
OG0000608:	2.04946	0.422007	2.00577	0.210397	0.833358	0.999634	2.02871	0	3.05152	0	2.80677	4.40976
OG0000609:	0.169529	0.699205	4.05161	0.172575	0.862986	0.999634	0	0	1.01717	0	0	0
OG0000610:	5.11814	1.05579	1.42503	0.740891	0.458759	0.999634	1.57789	0	9.15456	3.40396	12.1627	4.40976
OG0000611:	1.36097	0.426286	2.36481	0.180262	0.856947	0.999634	1.8033	0	1.01717	0	0.935591	4.40976
OG0000612:	0.905963	1.48901	2.86715	0.519334	0.603528	0.999634	0.676238	0	1.01717	0	3.74236	0
OG0000613:	2.52144	1.72048	1.918	0.897017	0.36971	0.999634	0.450825	0	3.05152	0	2.80677	8.81951
OG0000614:	8.56842	-0.101338	0.959818	-0.10558	0.915915	0.999634	12.1723	7.13467	7.12021	6.80792	9.35591	8.81951
OG0000615:	2.7634	0.573098	1.92664	0.29746	0.766116	0.999634	3.15578	0	4.06869	0	9.35591	0
OG0000616:	1.31866	1.35806	2.1555	0.630046	0.528664	0.999634	0.901651	0.54882	1.01717	1.70198	3.74236	0
OG0000617:	2.9916	0.801033	1.73261	0.462327	0.643847	0.999634	1.12706	0	6.10304	5.10594	5.61355	0
OG0000618:	1.35995	0.333182	2.1467	0.155206	0.876659	0.999634	2.25413	0.54882	1.01717	3.40396	0.935591	0
OG0000619:	1.71585	0.0989318	2.12245	0.0466122	0.962822	0.999634	0.450825	1.09764	4.06869	0	4.67795	0
OG0000620:	5.66084	0.826938	1.25274	0.660106	0.509186	0.999634	4.05743	1.09764	8.13739	8.5099	12.1627	0
OG0000621:	1.68963	-0.0324059	1.96478	-0.0164934	0.986841	0.999634	2.02871	0.54882	3.05152	1.70198	2.80677	0
OG0000622:	112.929	-0.18452	0.531983	-0.346854	0.728701	0.999634	106.169	180.013	74.2537	141.264	83.2676	92.6049
OG0000623:	0.631668	0.546659	3.27645	0.166845	0.867492	0.999634	0.901651	0	1.01717	0	1.87118	0
OG0000624:	1.38069	-0.688511	2.31867	-0.296942	0.766511	0.999634	1.57789	0	4.06869	1.70198	0.935591	0
OG0000625:	1.73679	1.59664	2.25984	0.706527	0.47986	0.999634	0.901651	0	2.03435	0	7.48473	0
OG0000626:	1.92748	0.595408	1.97649	0.301245	0.763227	0.999634	1.8033	2.19528	1.01717	0	6.54914	0
OG0000627:	0.0375688	1.08512	4.06156	0.267168	0.789339	0.999634	0.225413	0	0	0	0	0
OG0000628:	0.935591	4.4865	3.35442	1.33749	0.181063	0.999634	0	0	0	0	5.61355	0
OG0000629:	2.03505	2.59221	2.17109	1.19397	0.232491	0.999634	0.901651	0	1.01717	0	10.2915	0
OG0000630:	3.57693	0.699914	1.41509	0.494607	0.620877	0.999634	3.15578	1.64646	4.06869	5.10594	7.48473	0
OG0000631:	1.03792	0.999436	2.73298	0.365694	0.714593	0.999634	0.450825	0	2.03435	0	3.74236	0
OG0000632:	1.55932	5.19587	2.79364	1.85989	0.0629007	0.999634	0	0	0	0	9.35591	0
OG0000633:	0.871129	3.09138	3.18747	0.969852	0.33212	0.999634	0	0.54882	0	0	4.67795	0
OG0000634:	1.57048	0.319448	2.36945	0.13482	0.892754	0.999634	0.676238	0	4.06869	0	4.67795	0
OG0000635:	1.14591	-0.0452522	2.93633	-0.0154111	0.987704	0.999634	0	0	4.06869	0	2.80677	0
OG0000636:	4.79721	0.272752	1.25111	0.218009	0.827422	0.999634	5.18449	5.4882	3.05152	8.5099	6.54914	0
OG0000637:	2.29214	0.10288	1.8483	0.0556618	0.955611	0.999634	0.901651	0.54882	5.08587	0	2.80677	4.40976
OG0000638:	0.817228	3.43642	3.25518	1.05568	0.291115	0.999634	0.225413	0	0	0	4.67795	0
OG0000639:	1.91179	2.40869	2.26366	1.06407	0.287299	0.999634	0	1.09764	1.01717	0	9.35591	0
OG0000640:	1.46572	-0.596911	2.43324	-0.245315	0.806212	0.999634	0.901651	0	5.08587	0	2.80677	0
OG0000641:	0.639608	-1.85467	3.51887	-0.527065	0.598148	0.999634	1.8033	0	2.03435	0	0	0
OG0000642:	0.400598	0.477514	3.91687	0.121912	0.902969	0.999634	0.450825	0	1.01717	0	0.935591	0
OG0000643:	2.4164	1.87332	2.03695	0.919668	0.357746	0.999634	2.25413	0	1.01717	0	11.2271	0
OG0000644:	0.830825	2.22109	3.00799	0.738397	0.460273	0.999634	0.225413	0	1.01717	0	3.74236	0
OG0000645:	0.669236	0.37534	3.2029	0.117188	0.906711	0.999634	1.12706	0	1.01717	0	1.87118	0
OG0000646:	1.92879	2.78101	2.04043	1.36295	0.172898	0.999634	0.901651	0.54882	0	1.70198	8.42032	0
OG0000647:	0.502744	-1.51092	3.5117	-0.430254	0.667011	0.999634	0.901651	1.09764	1.01717	0	0	0
OG0000648:	1.45826	1.57745	2.22667	0.708434	0.478676	0.999634	1.35248	0	1.01717	1.70198	4.67795	0
OG0000649:	0.193501	1.94892	4.04566	0.481731	0.629997	0.999634	0.225413	0	0	0	0.935591	0
OG0000650:	0.155932	2.79782	4.06466	0.68833	0.491245	0.999634	0	0	0	0	0.935591	0
OG0000651:	0.924278	1.22636	3.07391	0.398959	0.689924	0.999634	1.8033	0	0	0	3.74236	0
OG0000652:	3.93785	-0.857278	1.7622	-0.486481	0.626626	0.999634	6.9878	0	9.15456	0	7.48473	0
OG0000653:	3.452	-0.0200169	1.61093	-0.0124257	0.990086	0.999634	3.6066	1.64646	6.10304	0	9.35591	0
OG0000654:	1.73106	0.407361	2.21695	0.183748	0.854211	0.999634	2.02871	2.7441	0	0	5.61355	0
OG0000655:	4.84986	-1.12582	1.27959	-0.87983	0.378952	0.999634	6.76238	7.13467	7.12021	3.40396	4.67795	0
OG0000656:	0.518961	1.46121	3.57625	0.408586	0.682844	0.999634	0.225413	0	1.01717	0	1.87118	0
OG0000657:	1.06324	-0.747254	2.97108	-0.251509	0.801421	0.999634	4.50825	0	0	0	1.87118	0
OG0000658:	0.781943	-0.0358527	3.02383	-0.0118567	0.99054	0.999634	1.8033	0	1.01717	0	1.87118	0
OG0000659:	1.1882	0.492921	2.57061	0.191752	0.847936	0.999634	1.35248	0	2.03435	0	3.74236	0
OG0000660:	0.18294	-0.162169	4.01974	-0.0403432	0.96782	0.999634	0	1.09764	0	0	0	0
OG0000661:	1.5841	2.3072	2.36574	0.975255	0.329434	0.999634	1.35248	0	0	0	3.74236	4.40976
OG0000662:	41.6877	-0.210076	0.579039	-0.3628	0.716754	0.999634	50.267	40.0639	42.7213	25.5297	43.0372	48.5073
OG0000663:	1.90956	1.88093	2.05467	0.915441	0.35996	0.999634	1.35248	0	1.01717	0	4.67795	4.40976
OG0000664:	0.467795	3.7216	4.02634	0.924313	0.355323	0.999634	0	0	0	0	2.80677	0
OG0000665:	2.36752	1.05504	2.05894	0.512423	0.608355	0.999634	3.83202	0	1.01717	0	9.35591	0
OG0000666:	1.15063	0.601893	2.60325	0.231208	0.817153	0.999634	1.12706	0	2.03435	0	3.74236	0
OG0000667:	1.1613	-0.112274	2.39259	-0.046926	0.962572	0.999634	1.57789	0.54882	2.03435	0	2.80677	0
OG0000668:	0.231069	1.47175	4.03363	0.364869	0.715209	0.999634	0.450825	0	0	0	0.935591	0
OG0000669:	1.23465	-0.903508	2.63153	-0.34334	0.731343	0.999634	0.450825	0	5.08587	0	1.87118	0
OG0000670:	4.61298	0.501906	1.3948	0.35984	0.718967	0.999634	3.15578	1.09764	7.12021	0	7.48473	8.81951
OG0000671:	2.65452	-0.32582	1.63411	-0.199386	0.841961	0.999634	3.83202	1.64646	4.06869	1.70198	4.67795	0
OG0000672:	0.739656	-0.795872	3.12004	-0.255084	0.798658	0.999634	0.450825	0	3.05152	0	0.935591	0
OG0000673:	0.169529	0.699205	4.05161	0.172575	0.862986	0.999634	0	0	1.01717	0	0	0
OG0000674:	0.438167	0.209309	3.77323	0.055472	0.955762	0.999634	0.676238	0	1.01717	0	0.935591	0
OG0000675:	0.618071	1.75036	3.58938	0.48765	0.625798	0.999634	0.901651	0	0	0	2.80677	0
OG0000676:	1.19757	0.2945	2.38259	0.123605	0.901628	0.999634	1.57789	0	2.03435	1.70198	1.87118	0
OG0000677:	0.0751376	0.607945	4.04957	0.150126	0.880665	0.999634	0.450825	0	0	0	0	0
OG0000678:	2.43354	0.668349	1.74929	0.382069	0.70241	0.999634	2.93037	0.54882	2.03435	0	4.67795	4.40976
OG0000679:	0.55653	1.01838	3.45606	0.294667	0.768248	0.999634	0.450825	0	1.01717	0	1.87118	0
OG0000680:	1.72372	-1.53327	2.08077	-0.736878	0.461197	0.999634	1.57789	3.84174	3.05152	0	1.87118	0
OG0000681:	2.5966	1.13562	1.82188	0.623323	0.533072	0.999634	2.70495	0.54882	2.03435	0	10.2915	0
OG0000682:	3.22034	-2.04256	1.66404	-1.22747	0.219644	0.999634	5.86073	6.58585	4.06869	0	2.80677	0
OG0000683:	2.22518	0.520146	2.07504	0.250668	0.802071	0.999634	3.83202	0	2.03435	0	7.48473	0
OG0000684:	1.80912	0.323219	2.02583	0.159549	0.873237	0.999634	2.02871	2.19528	1.01717	0	5.61355	0
OG0000685:	2.4851	-0.923829	1.67676	-0.550961	0.581661	0.999634	4.05743	3.29292	3.05152	1.70198	2.80677	0
OG0000686:	0.682834	-0.685091	3.17564	-0.215733	0.829196	0.999634	1.12706	0	2.03435	0	0.935591	0
OG0000687:	3.88879	-0.133274	1.40494	-0.0948611	0.924425	0.999634	4.28284	3.84174	5.08587	1.70198	8.42032	0
OG0000688:	2.09442	0.208951	1.82776	0.114321	0.908984	0.999634	0.901651	0.54882	4.06869	1.70198	0.935591	4.40976
OG0000689:	2.41347	-1.25859	1.84891	-0.680721	0.496048	0.999634	0.676238	4.39056	4.06869	0	0.935591	4.40976
OG0000690:	2.38396	0.325282	1.84064	0.176722	0.859726	0.999634	3.6066	2.19528	1.01717	0	7.48473	0
OG0000691:	3.63284	0.347241	1.61502	0.215008	0.829761	0.999634	1.8033	1.64646	7.12021	0	11.2271	0
OG0000692:	3.46675	0.509736	1.57592	0.323453	0.746352	0.999634	2.25413	0.54882	6.10304	0	7.48473	4.40976
OG0000693:	2.17495	1.08775	2.08284	0.522245	0.6015	0.999634	1.57789	0	3.05152	0	8.42032	0
OG0000694:	0.381345	0.395317	3.99242	0.0990168	0.921125	0.999634	1.35248	0	0	0	0.935591	0
OG0000695:	2.99118	0.919533	1.75233	0.524748	0.599758	0.999634	1.8033	0	5.08587	1.70198	9.35591	0
OG0000696:	0.0375688	1.08512	4.06156	0.267168	0.789339	0.999634	0.225413	0	0	0	0	0
OG0000697:	1.87294	-0.666478	2.01617	-0.330567	0.740972	0.999634	4.28284	2.19528	1.01717	0	3.74236	0
OG0000698:	0.169529	0.699205	4.05161	0.172575	0.862986	0.999634	0	0	1.01717	0	0	0
OG0000699:	1.15063	0.601893	2.60325	0.231208	0.817153	0.999634	1.12706	0	2.03435	0	3.74236	0
OG0000700:	1.40795	-0.589073	2.43658	-0.241762	0.808964	0.999634	3.6066	0	2.03435	0	2.80677	0
OG0000701:	0.779137	-2.17433	3.23292	-0.672559	0.501228	0.999634	2.47954	2.19528	0	0	0	0
OG0000702:	2.81704	0.227574	1.65045	0.137886	0.890331	0.999634	0.901651	1.64646	6.10304	1.70198	6.54914	0
OG0000703:	1.28731	0.831565	2.51431	0.330733	0.740846	0.999634	2.02871	0	1.01717	0	4.67795	0
OG0000704:	1.2984	-0.136203	2.32819	-0.0585016	0.953349	0.999634	1.8033	0.54882	2.03435	3.40396	0	0
OG0000705:	0.207098	0.058354	4.02926	0.0144825	0.988445	0.999634	0.225413	0	1.01717	0	0	0
OG0000706:	1.06189	1.74702	2.71285	0.64398	0.519588	0.999634	0.676238	0	1.01717	0	4.67795	0
OG0000707:	3.30675	-0.434744	1.62005	-0.268351	0.788429	0.999634	4.05743	2.19528	6.10304	0	7.48473	0
OG0000708:	2.46817	-0.757463	1.83864	-0.411968	0.680363	0.999634	2.93037	1.09764	6.10304	0	4.67795	0
OG0000709:	1.5334	1.3094	2.18658	0.598835	0.549283	0.999634	1.8033	0	1.01717	1.70198	4.67795	0
OG0000710:	2.15289	0.245977	1.90399	0.12919	0.897207	0.999634	3.15578	2.19528	1.01717	0	6.54914	0
OG0000711:	4.60133	0.925585	1.21106	0.764275	0.444704	0.999634	2.47954	3.29292	4.06869	6.80792	6.54914	4.40976
OG0000712:	1.01623	-2.50865	2.96698	-0.845522	0.397819	0.999634	2.02871	0	4.06869	0	0	0
OG0000713:	0.526902	-1.56196	3.79987	-0.411057	0.681031	0.999634	1.12706	0	2.03435	0	0	0
OG0000714:	0.282235	-0.657937	3.99837	-0.164551	0.869297	0.999634	0.676238	0	1.01717	0	0	0
OG0000715:	0.774002	2.05007	3.29416	0.622334	0.533722	0.999634	0.901651	0	0	0	3.74236	0
OG0000716:	0.478471	1.28574	3.64245	0.352986	0.724099	0.999634	0.450825	0.54882	0	0	1.87118	0
OG0000717:	5.46747	0.523427	1.34998	0.387728	0.698217	0.999634	6.76238	0.54882	7.12021	3.40396	14.9695	0
OG0000719:	3.53079	1.99512	1.44038	1.38513	0.166011	0.999634	0.901651	2.19528	1.01717	1.70198	6.54914	8.81951
OG0000720:	1.12572	-0.108518	2.64598	-0.0410125	0.967286	0.999634	2.93037	0	1.01717	0	2.80677	0
OG0000721:	1.00264	-1.37553	2.76959	-0.496656	0.619432	0.999634	2.02871	0	3.05152	0	0.935591	0
OG0000722:	0.763628	0.100796	3.05314	0.033014	0.973663	0.999634	0.676238	0	2.03435	0	1.87118	0
OG0000723:	0.42457	1.64591	4.00584	0.410878	0.681162	0.999634	0.676238	0	0	0	1.87118	0
OG0000724:	1.87646	1.95971	1.87769	1.04368	0.296631	0.999634	0.225413	1.09764	1.01717	1.70198	2.80677	4.40976
OG0000725:	2.32738	0.206143	1.7735	0.116235	0.907466	0.999634	1.35248	0.54882	5.08587	5.10594	1.87118	0
OG0000726:	0.607696	-0.443387	3.32673	-0.13328	0.893972	0.999634	0.676238	0	2.03435	0	0.935591	0
OG0000727:	2.35565	-1.07043	2.08419	-0.513596	0.607535	0.999634	2.25413	0	8.13739	0	3.74236	0
OG0000728:	0.55653	1.01838	3.45606	0.294667	0.768248	0.999634	0.450825	0	1.01717	0	1.87118	0
OG0000729:	1.77335	0.347632	2.09513	0.165924	0.868217	0.999634	1.12706	0	4.06869	1.70198	3.74236	0
OG0000730:	2.34009	0.906287	1.77609	0.51027	0.609862	0.999634	1.35248	0.54882	3.05152	0	4.67795	4.40976
OG0000731:	1.00035	1.16406	2.80581	0.414876	0.678233	0.999634	0.225413	0	2.03435	0	3.74236	0
OG0000732:	2.15549	2.04747	1.90211	1.07642	0.281739	0.999634	0.676238	0.54882	1.01717	0	1.87118	8.81951
OG0000733:	4.93293	-0.3011	1.45593	-0.20681	0.836159	0.999634	3.83202	0.54882	13.2233	1.70198	10.2915	0
OG0000734:	2.23923	1.85582	1.93493	0.959116	0.3375	0.999634	1.57789	0.54882	1.01717	0	10.2915	0
OG0000735:	1.01073	3.15413	3.01467	1.04626	0.29544	0.999634	0.450825	0	0	0	5.61355	0
OG0000736:	1.34699	4.97742	2.66616	1.86689	0.0619175	0.999634	0	0	0	3.40396	4.67795	0
OG0000737:	1.44126	1.1995	2.26412	0.529787	0.59626	0.999634	0.450825	0.54882	2.03435	0	5.61355	0
OG0000738:	3.09725	1.15222	1.73239	0.665103	0.505985	0.999634	1.8033	0.54882	4.06869	0	12.1627	0
OG0000739:	5.49583	-0.239133	1.26085	-0.18966	0.849575	0.999634	7.43862	6.58585	5.08587	1.70198	12.1627	0
OG0000740:	1.04264	1.64508	2.94214	0.559145	0.576062	0.999634	1.57789	0	0	0	4.67795	0
OG0000741:	3.66787	1.20643	1.52779	0.789654	0.42973	0.999634	3.6066	0.54882	3.05152	1.70198	13.0983	0
OG0000742:	4.04963	-0.300962	1.6067	-0.187317	0.851412	0.999634	3.15578	0	11.1889	3.40396	6.54914	0
OG0000744:	1.16696	0.596334	2.40686	0.247764	0.804317	0.999634	0.676238	0.54882	2.03435	0	3.74236	0
OG0000745:	3.59482	-0.612499	1.63497	-0.374625	0.707939	0.999634	3.83202	1.09764	9.15456	0	7.48473	0
OG0000746:	0.0375688	1.08512	4.06156	0.267168	0.789339	0.999634	0.225413	0	0	0	0	0
OG0000747:	2.45719	0.63552	2.00167	0.317494	0.750869	0.999634	2.25413	0	4.06869	0	8.42032	0
OG0000748:	3.74783	-0.456166	1.58022	-0.288672	0.772833	0.999634	4.28284	1.64646	8.13739	0	8.42032	0
OG0000749:	1.64468	0.101378	2.30051	0.0440677	0.96485	0.999634	3.15578	0	2.03435	0	4.67795	0
OG0000750:	4.70025	0.535919	1.35434	0.395705	0.692323	0.999634	5.18449	2.19528	5.08587	1.70198	14.0339	0
OG0000751:	2.14514	0.694644	1.89854	0.365883	0.714452	0.999634	2.25413	1.09764	2.03435	0	7.48473	0
OG0000752:	2.46884	-0.543844	1.88245	-0.288902	0.772656	0.999634	4.28284	0	5.08587	1.70198	3.74236	0
OG0000753:	1.22577	0.392505	2.54086	0.154477	0.877233	0.999634	1.57789	0	2.03435	0	3.74236	0
OG0000754:	2.7525	-1.77599	1.76457	-1.00647	0.314187	0.999634	5.40991	2.19528	6.10304	0	2.80677	0
OG0000755:	1.2957	2.42795	2.52379	0.962027	0.336036	0.999634	0.676238	0.54882	0	0	6.54914	0
OG0000756:	3.84592	2.21054	1.57812	1.40075	0.161289	0.999634	0.901651	1.64646	1.01717	0	1.87118	17.639
OG0000757:	2.64186	0.0621805	1.64489	0.0378023	0.969845	0.999634	1.8033	1.64646	5.08587	1.70198	5.61355	0
OG0000758:	2.21766	-0.560628	1.86099	-0.301253	0.763222	0.999634	3.38119	2.19528	3.05152	0	4.67795	0
OG0000759:	1.09946	1.5405	2.66822	0.577351	0.563702	0.999634	0.901651	0	1.01717	0	4.67795	0
OG0000760:	8.78988	-1.42847	1.0013	-1.42662	0.15369	0.999634	14.4264	9.87877	14.2404	5.10594	4.67795	4.40976
OG0000761:	2.00281	0.0861661	1.9497	0.0441945	0.964749	0.999634	2.25413	1.09764	3.05152	0	5.61355	0
OG0000762:	0.983384	-1.3695	2.79117	-0.490654	0.623671	0.999634	2.93037	0	2.03435	0	0.935591	0
OG0000763:	1.26105	3.53235	2.83592	1.24557	0.212922	0.999634	0	0	1.01717	0	6.54914	0
OG0000764:	1.7823	0.387254	2.23351	0.173384	0.86235	0.999634	2.02871	0	3.05152	0	5.61355	0
OG0000765:	1.1346	-1.5712	2.66366	-0.589864	0.555282	0.999634	1.8033	0	4.06869	0	0.935591	0
OG0000766:	1.73341	-0.488914	2.26207	-0.216136	0.828882	0.999634	3.6066	0	3.05152	0	3.74236	0
OG0000767:	4.49566	-0.693514	1.34076	-0.517253	0.604979	0.999634	7.21321	5.4882	5.08587	1.70198	7.48473	0
OG0000768:	1.80061	0.314044	2.23099	0.140764	0.888056	0.999634	3.15578	0	2.03435	0	5.61355	0
OG0000769:	1.85272	-0.131954	2.22967	-0.0591811	0.952808	0.999634	1.35248	0	5.08587	0	4.67795	0
OG0000770:	0.594099	0.743971	3.36043	0.221391	0.824788	0.999634	0.676238	0	1.01717	0	1.87118	0
OG0000771:	1.3545	2.037	2.67546	0.761365	0.446439	0.999634	1.57789	0	0	0	6.54914	0
OG0000772:	2.33654	1.73361	2.06704	0.838695	0.401641	0.999634	0.676238	0	3.05152	0	10.2915	0
OG0000773:	2.38479	1.16692	1.87646	0.621877	0.534023	0.999634	1.35248	0.54882	3.05152	0	9.35591	0
OG0000774:	1.88736	-0.17274	2.03271	-0.0849798	0.932277	0.999634	2.02871	0.54882	4.06869	0	4.67795	0
OG0000775:	2.01168	-0.72298	1.9976	-0.361924	0.717409	0.999634	1.12706	1.09764	6.10304	0	3.74236	0
OG0000776:	1.3906	2.31783	2.48658	0.932134	0.351267	0.999634	1.12706	0	0	0	2.80677	4.40976
OG0000777:	1.56464	0.292781	2.1256	0.13774	0.890446	0.999634	1.57789	1.09764	2.03435	0	4.67795	0
OG0000778:	0.862737	0.642324	2.8999	0.221499	0.824704	0.999634	1.35248	0	1.01717	0	2.80677	0
OG0000779:	2.94113	1.34135	1.70884	0.784944	0.432487	0.999634	1.8033	1.64646	2.03435	0	12.1627	0
OG0000780:	5.13592	1.17809	1.31459	0.896166	0.370164	0.999634	4.50825	0.54882	5.08587	8.5099	12.1627	0
OG0000781:	2.20915	-0.584915	2.09221	-0.279569	0.779808	0.999634	4.50825	0	4.06869	0	4.67795	0
OG0000782:	5.26322	-0.440269	1.33455	-0.329902	0.741474	0.999634	5.18449	2.19528	12.2061	1.70198	10.2915	0
OG0000783:	3.71832	-1.51844	1.58075	-0.960581	0.336763	0.999634	5.18449	3.29292	9.15456	0	4.67795	0
OG0000784:	2.82737	2.23177	2.09893	1.06329	0.28765	0.999634	2.93037	0	0	0	14.0339	0
OG0000785:	1.02433	2.03696	2.76441	0.736851	0.461213	0.999634	0.450825	0	1.01717	0	4.67795	0
OG0000786:	1.89021	-0.62685	1.97167	-0.317928	0.75054	0.999634	1.8033	2.7441	3.05152	0	3.74236	0
OG0000787:	5.34393	-0.418708	1.22476	-0.341869	0.73245	0.999634	4.50825	9.87877	5.08587	5.10594	7.48473	0
OG0000788:	1.69858	0.0395218	2.10134	0.0188079	0.984994	0.999634	2.93037	0.54882	2.03435	0	4.67795	0
OG0000789:	3.591	1.60251	1.79775	0.891395	0.372717	0.999634	3.6066	0	2.03435	0	15.905	0
OG0000790:	1.35481	0.126809	2.26473	0.0559929	0.955347	0.999634	1.8033	0.54882	2.03435	0	3.74236	0
OG0000791:	1.72331	1.00316	2.06708	0.485302	0.627462	0.999634	1.12706	1.64646	1.01717	0	6.54914	0
OG0000792:	1.23142	1.11364	2.55826	0.435311	0.663336	0.999634	0.676238	0	2.03435	0	4.67795	0
OG0000793:	1.54785	-2.1041	2.41125	-0.87262	0.38287	0.999634	4.28284	0	4.06869	0	0.935591	0
OG0000794:	0.507648	-1.5428	3.86648	-0.39902	0.689878	0.999634	2.02871	0	1.01717	0	0	0
OG0000795:	0.319804	-0.852249	3.98721	-0.213746	0.830745	0.999634	0.901651	0	1.01717	0	0	0
OG0000796:	1.41455	0.0603165	2.45598	0.024559	0.980407	0.999634	0.676238	0	4.06869	0	3.74236	0
OG0000797:	1.13745	1.11171	2.47358	0.449432	0.65312	0.999634	0.450825	0	2.03435	3.40396	0.935591	0
OG0000798:	0.456482	0.0163833	3.97128	0.00412544	0.996708	0.999634	1.8033	0	0	0	0.935591	0
OG0000799:	0.550873	-0.307416	3.44757	-0.089169	0.928948	0.999634	1.35248	0	1.01717	0	0.935591	0
OG0000800:	0.438167	0.209309	3.77323	0.055472	0.955762	0.999634	0.676238	0	1.01717	0	0.935591	0
OG0000801:	1.53011	-0.692178	2.14351	-0.322919	0.746757	0.999634	1.12706	2.19528	3.05152	0	2.80677	0
OG0000802:	0.268638	1.13011	4.02353	0.280875	0.778806	0.999634	0.676238	0	0	0	0.935591	0
OG0000803:	0.475736	0.0144639	3.64935	0.00396342	0.996838	0.999634	0.901651	0	1.01717	0	0.935591	0
OG0000804:	0.639608	-1.85467	3.51887	-0.527065	0.598148	0.999634	1.8033	0	2.03435	0	0	0
OG0000805:	1.19614	-0.891234	2.59119	-0.343948	0.730886	0.999634	2.25413	0	3.05152	0	1.87118	0
OG0000806:	0.730777	1.10925	3.35988	0.330145	0.74129	0.999634	1.57789	0	0	0	2.80677	0
OG0000807:	2.43532	-0.395393	1.83084	-0.215963	0.829017	0.999634	3.83202	1.09764	4.06869	0	5.61355	0
OG0000808:	1.27214	-1.76002	2.33913	-0.752424	0.451796	0.999634	0.901651	2.7441	3.05152	0	0.935591	0
OG0000809:	0.768346	0.927117	3.29611	0.281276	0.778499	0.999634	1.8033	0	0	0	2.80677	0
OG0000810:	3.33562	-0.215154	1.65015	-0.130385	0.896262	0.999634	5.40991	1.09764	5.08587	0	8.42032	0
OG0000811:	1.69356	1.07118	2.26713	0.472484	0.636581	0.999634	1.57789	0	2.03435	0	6.54914	0
OG0000812:	1.21925	4.84822	2.79015	1.73762	0.0822777	0.999634	0	0	0	1.70198	5.61355	0
OG0000813:	0.155932	2.79782	4.06466	0.68833	0.491245	0.999634	0	0	0	0	0.935591	0
OG0000814:	0.414195	-1.18802	3.97095	-0.299178	0.764804	0.999634	0.450825	0	2.03435	0	0	0
OG0000815:	2.09267	1.58897	1.83117	0.867739	0.385537	0.999634	1.8033	0.54882	1.01717	1.70198	7.48473	0
OG0000816:	2.03294	0.885224	1.87983	0.470906	0.637708	0.999634	2.47954	0.54882	1.01717	0	3.74236	4.40976
OG0000817:	2.50121	0.501921	1.7081	0.293849	0.768874	0.999634	3.15578	0.54882	3.05152	1.70198	6.54914	0
OG0000818:	0.467795	3.7216	4.02634	0.924313	0.355323	0.999634	0	0	0	0	2.80677	0
OG0000819:	0.868394	1.77472	2.92675	0.606381	0.544262	0.999634	0.450825	0	1.01717	0	3.74236	0
OG0000820:	2.41396	0.318618	2.01302	0.158279	0.874237	0.999634	2.93037	0	4.06869	0	7.48473	0
OG0000821:	1.26334	0.299356	2.5134	0.119104	0.905193	0.999634	1.8033	0	2.03435	0	3.74236	0
OG0000822:	2.34764	-0.645541	1.84324	-0.35022	0.726173	0.999634	1.57789	2.7441	5.08587	0	4.67795	0
OG0000823:	1.66071	1.61336	2.4886	0.648298	0.516792	0.999634	2.47954	0	0	0	7.48473	0
OG0000824:	1.92493	-0.223919	2.01846	-0.110936	0.911667	0.999634	2.25413	0.54882	4.06869	0	4.67795	0
OG0000825:	5.88009	0.299568	1.14387	0.261889	0.793407	0.999634	9.46734	3.29292	3.05152	8.5099	6.54914	4.40976
OG0000826:	1.61842	1.28598	2.30851	0.557061	0.577486	0.999634	1.12706	0	2.03435	0	6.54914	0
OG0000827:	10.7325	-0.79198	0.929614	-0.851945	0.394245	0.999634	20.5126	13.7205	7.12021	10.2119	8.42032	4.40976
OG0000828:	5.33983	0.741596	1.24185	0.597169	0.550394	0.999634	3.15578	3.84174	4.06869	6.80792	0.935591	13.2293
OG0000829:	2.08944	0.406744	2.15057	0.189133	0.849988	0.999634	0.901651	0	5.08587	0	6.54914	0
OG0000830:	2.03809	1.40661	1.96725	0.715015	0.4746	0.999634	0.676238	1.09764	2.03435	0	8.42032	0
OG0000831:	2.14061	-0.0753959	2.14474	-0.0351538	0.971957	0.999634	1.12706	0	6.10304	0	5.61355	0
OG0000832:	3.23913	0.366592	1.83952	0.199287	0.842039	0.999634	4.05743	0	5.08587	0	10.2915	0
OG0000833:	0.811571	1.80961	3.23351	0.559642	0.575724	0.999634	1.12706	0	0	0	3.74236	0
OG0000834:	2.4074	0.758454	1.71644	0.441876	0.658579	0.999634	1.12706	2.19528	2.03435	0	4.67795	4.40976
OG0000835:	2.69894	0.351399	1.7955	0.195711	0.844836	0.999634	3.15578	0.54882	4.06869	0	8.42032	0
OG0000836:	0.0751376	0.607945	4.04957	0.150126	0.880665	0.999634	0.450825	0	0	0	0	0
OG0000837:	0.701149	-0.787572	3.1575	-0.249429	0.803029	0.999634	2.25413	0	1.01717	0	0.935591	0
OG0000838:	0.805915	0.765976	3.23783	0.236571	0.81299	0.999634	2.02871	0	0	0	2.80677	0
OG0000839:	1.14962	-1.11977	2.65823	-0.421247	0.673575	0.999634	1.12706	0	4.06869	1.70198	0	0
OG0000840:	2.64081	0.643021	1.80822	0.35561	0.722133	0.999634	3.6066	0	3.05152	1.70198	7.48473	0
OG0000841:	0.631668	0.546659	3.27645	0.166845	0.867492	0.999634	0.901651	0	1.01717	0	1.87118	0
OG0000842:	2.61443	1.93027	1.69583	1.13824	0.25502	0.999634	0.450825	2.7441	0	3.40396	4.67795	4.40976
OG0000843:	0.967804	-0.452939	2.57173	-0.176122	0.860198	0.999634	1.35248	0.54882	2.03435	0	1.87118	0
OG0000844:	3.36715	1.54275	1.55256	0.993686	0.320376	0.999634	1.35248	1.09764	3.05152	0	10.2915	4.40976
OG0000845:	0.607696	-0.443387	3.32673	-0.13328	0.893972	0.999634	0.676238	0	2.03435	0	0.935591	0
OG0000846:	1.5431	2.16497	2.34156	0.924581	0.355184	0.999634	0.676238	1.09764	0	0	7.48473	0
OG0000847:	0.268638	1.13011	4.02353	0.280875	0.778806	0.999634	0.676238	0	0	0	0.935591	0
OG0000848:	0.962599	2.21382	3.07756	0.719343	0.471929	0.999634	0	1.09764	0	0	4.67795	0
OG0000849:	1.11306	0.721087	2.63971	0.273169	0.784723	0.999634	0.901651	0	2.03435	0	3.74236	0
OG0000850:	1.16423	-0.0997262	2.601	-0.0383414	0.969415	0.999634	1.12706	0	3.05152	0	2.80677	0
OG0000851:	2.14855	-0.890651	2.13815	-0.416553	0.677005	0.999634	2.02871	0	7.12021	0	3.74236	0
OG0000852:	0.631668	0.546659	3.27645	0.166845	0.867492	0.999634	0.901651	0	1.01717	0	1.87118	0
OG0000853:	0.720402	-0.791621	3.11196	-0.25438	0.799202	0.999634	1.35248	0	2.03435	0	0.935591	0
OG0000854:	0.467795	3.7216	4.02634	0.924313	0.355323	0.999634	0	0	0	0	2.80677	0
OG0000855:	3.86772	0.968399	1.34838	0.718194	0.472637	0.999634	2.93037	3.29292	1.01717	3.40396	3.74236	8.81951
OG0000856:	2.2725	-0.573974	1.8786	-0.305533	0.759961	0.999634	1.12706	2.7441	5.08587	0	4.67795	0
OG0000857:	1.86017	0.732909	2.0285	0.361307	0.71787	0.999634	2.02871	0.54882	2.03435	0	6.54914	0
OG0000858:	0.844422	0.835006	2.97758	0.280431	0.779147	0.999634	0.225413	0	2.03435	0	2.80677	0
OG0000859:	1.93917	0.623113	2.46775	0.252502	0.800653	0.999634	0	0	5.08587	0	6.54914	0
OG0000860:	1.30978	-1.02353	2.55092	-0.401238	0.688245	0.999634	0.901651	0	5.08587	0	1.87118	0
OG0000861:	1.20179	-0.181991	2.56836	-0.0708587	0.94351	0.999634	1.35248	0	3.05152	0	2.80677	0
OG0000862:	1.63902	-0.385273	2.3133	-0.166547	0.867726	0.999634	4.05743	0	2.03435	0	3.74236	0
OG0000863:	1.95811	-0.753557	1.93019	-0.390406	0.696237	0.999634	2.25413	1.09764	3.05152	0	0.935591	4.40976
OG0000864:	0.112706	0.266309	4.03951	0.065926	0.947437	0.999634	0.676238	0	0	0	0	0
OG0000865:	0.884089	-1.19761	2.65341	-0.451349	0.651738	0.999634	2.25413	1.09764	1.01717	0	0.935591	0
OG0000866:	0.607696	-0.443387	3.32673	-0.13328	0.893972	0.999634	0.676238	0	2.03435	0	0.935591	0
OG0000867:	2.29864	-0.615815	1.87348	-0.3287	0.742382	0.999634	2.93037	1.09764	5.08587	0	4.67795	0
OG0000868:	3.69904	-3.44568	1.71126	-2.01354	0.0440579	0.999634	6.76238	10.4276	4.06869	0	0.935591	0
OG0000869:	0.68849	0.398795	3.21922	0.123879	0.901411	0.999634	0.225413	0	2.03435	0	1.87118	0
OG0000870:	2.63286	1.37141	1.81054	0.75746	0.448774	0.999634	2.70495	0	2.03435	1.70198	9.35591	0
OG0000871:	1.3953	0.059449	2.43156	0.0244489	0.980495	0.999634	1.57789	0	3.05152	0	3.74236	0
OG0000872:	2.24439	1.4384	1.8012	0.798579	0.424535	0.999634	1.57789	0	2.03435	1.70198	3.74236	4.40976
OG0000873:	1.39268	-1.91094	2.27276	-0.840801	0.400459	0.999634	2.25413	1.09764	4.06869	0	0.935591	0
OG0000874:	2.35857	1.04338	1.87521	0.556409	0.577931	0.999634	2.93037	0	2.03435	1.70198	7.48473	0
OG0000875:	4.82603	-0.641677	1.3163	-0.487487	0.625914	0.999634	8.34027	4.39056	6.10304	1.70198	8.42032	0
OG0000876:	2.10215	0.534189	1.75345	0.30465	0.760633	0.999634	2.25413	2.19528	1.01717	3.40396	3.74236	0
OG0000877:	3.79452	-0.86033	1.45602	-0.590879	0.554601	0.999634	2.70495	2.7441	10.1717	3.40396	3.74236	0
OG0000878:	0.747109	1.05539	3.04745	0.346319	0.729103	0.999634	1.12706	0.54882	0	0	2.80677	0
OG0000879:	3.12958	0.70204	1.56625	0.448231	0.653986	0.999634	2.25413	0.54882	5.08587	3.40396	7.48473	0
OG0000880:	1.42326	2.27906	2.32774	0.979085	0.327538	0.999634	0.225413	1.09764	0	0	2.80677	4.40976
OG0000881:	1.27599	-0.402722	2.54433	-0.158282	0.874234	0.999634	3.83202	0	1.01717	0	2.80677	0
OG0000882:	0.665008	1.18077	3.22496	0.366136	0.714264	0.999634	1.35248	0	0	1.70198	0.935591	0
OG0000883:	0.814794	-0.987467	2.99091	-0.330156	0.741282	0.999634	0.901651	0	3.05152	0	0.935591	0
OG0000884:	2.42525	1.46665	1.98294	0.739635	0.459521	0.999634	3.83202	0	0	5.10594	5.61355	0
OG0000885:	1.52905	0.29132	2.19773	0.132555	0.894545	0.999634	2.93037	0.54882	1.01717	0	4.67795	0
OG0000886:	0.467795	3.7216	4.02634	0.924313	0.355323	0.999634	0	0	0	0	2.80677	0
OG0000887:	0.895588	-0.247303	2.90724	-0.0850646	0.93221	0.999634	0.450825	0	3.05152	0	1.87118	0
OG0000888:	2.14253	1.40216	1.89798	0.738763	0.460051	0.999634	1.8033	0	2.03435	3.40396	5.61355	0
OG0000889:	1.07549	0.852675	2.6817	0.31796	0.750515	0.999634	0.676238	0	2.03435	0	3.74236	0
OG0000890:	1.26899	0.980165	2.5214	0.388739	0.69747	0.999634	0.901651	0	2.03435	0	4.67795	0
OG0000891:	1.79571	0.371379	2.02604	0.183303	0.85456	0.999634	2.02871	1.09764	2.03435	0	5.61355	0
OG0000892:	1.16472	0.956314	2.60393	0.367258	0.713427	0.999634	2.47954	0	0	1.70198	2.80677	0
OG0000893:	2.57013	0.705198	1.62179	0.434827	0.663688	0.999634	2.25413	1.09764	3.05152	3.40396	5.61355	0
OG0000894:	0.779659	4.27562	3.59398	1.18966	0.234179	0.999634	0	0	0	0	4.67795	0
OG0000895:	1.86309	0.741168	2.19568	0.337558	0.735696	0.999634	1.57789	0	3.05152	0	6.54914	0
OG0000896:	1.29798	0.190677	2.31825	0.0822505	0.934448	0.999634	2.47954	0.54882	1.01717	0	3.74236	0
OG0000897:	0.155932	2.79782	4.06466	0.68833	0.491245	0.999634	0	0	0	0	0.935591	0
OG0000898:	0.686997	2.76069	3.19847	0.86313	0.388066	0.999634	0	0.54882	0	1.70198	1.87118	0
OG0000899:	1.59022	1.24809	2.14924	0.580712	0.561435	0.999634	1.12706	0	2.03435	1.70198	4.67795	0
OG0000900:	2.3631	-0.31476	1.89264	-0.166307	0.867915	0.999634	2.93037	0.54882	5.08587	0	5.61355	0
OG0000901:	1.25768	-0.333739	2.52522	-0.132162	0.894856	0.999634	2.70495	0	2.03435	0	2.80677	0
OG0000902:	0.825168	0.795199	2.94964	0.269592	0.787474	0.999634	1.12706	0	1.01717	0	2.80677	0
OG0000903:	1.40795	-0.589073	2.43658	-0.241762	0.808964	0.999634	3.6066	0	2.03435	0	2.80677	0
OG0000904:	2.43209	0.605564	1.85658	0.326173	0.744294	0.999634	4.05743	1.09764	1.01717	0	8.42032	0
OG0000905:	2.76807	1.61352	1.69791	0.950297	0.341961	0.999634	2.93037	0	1.01717	1.70198	6.54914	4.40976
OG0000906:	1.26072	-1.76197	2.34059	-0.752787	0.451578	0.999634	2.47954	1.09764	3.05152	0	0.935591	0
OG0000907:	1.56954	0.235699	2.33349	0.101007	0.919545	0.999634	2.70495	0	2.03435	0	4.67795	0
OG0000908:	1.035	0.937755	2.51154	0.373378	0.708867	0.999634	0.901651	0.54882	1.01717	0	3.74236	0
OG0000909:	1.95456	0.606629	1.99844	0.303552	0.761469	0.999634	1.57789	0.54882	3.05152	0	6.54914	0
OG0000910:	1.84092	0.710309	2.06094	0.344654	0.730355	0.999634	2.93037	0.54882	1.01717	0	6.54914	0
OG0000911:	3.90286	0.132806	1.45537	0.091252	0.927292	0.999634	1.57789	3.84174	6.10304	0	7.48473	4.40976
OG0000912:	0.231069	1.47175	4.03363	0.364869	0.715209	0.999634	0.450825	0	0	0	0.935591	0
OG0000913:	9.2608	0.0959163	0.964312	0.0994661	0.920768	0.999634	8.7911	13.7205	4.06869	13.6158	6.54914	8.81951
OG0000914:	0.844422	0.835006	2.97758	0.280431	0.779147	0.999634	0.225413	0	2.03435	0	2.80677	0
OG0000915:	37.7008	-0.370369	0.612881	-0.604308	0.545639	0.999634	38.3202	57.6262	29.498	32.3376	24.3254	44.0976
OG0000916:	2.35756	-1.51025	1.84507	-0.818534	0.413052	0.999634	4.05743	2.19528	5.08587	0	2.80677	0
OG0000917:	3.24707	-0.173344	1.84482	-0.0939629	0.925139	0.999634	4.95908	0	6.10304	0	8.42032	0
OG0000918:	2.50072	-0.0695592	1.86768	-0.0372437	0.970291	0.999634	1.8033	0.54882	6.10304	0	6.54914	0
OG0000919:	4.3002	-1.51622	1.42745	-1.06219	0.288148	0.999634	4.95908	5.4882	8.13739	0	2.80677	4.40976
OG0000920:	7.8274	-0.0161068	0.995591	-0.0161782	0.987092	0.999634	7.21321	7.13467	10.1717	6.80792	11.2271	4.40976
OG0000921:	2.47352	0.649223	1.85211	0.350531	0.72594	0.999634	1.8033	0.54882	4.06869	0	8.42032	0
OG0000922:	1.22011	-0.26147	2.55056	-0.102515	0.918348	0.999634	2.47954	0	2.03435	0	2.80677	0
OG0000923:	1.01575	0.885639	2.72	0.325603	0.744725	0.999634	1.8033	0.54882	0	0	3.74236	0
OG0000924:	0.768346	0.927117	3.29611	0.281276	0.778499	0.999634	1.8033	0	0	0	2.80677	0
OG0000925:	0.623727	4.02527	3.92022	1.0268	0.304515	0.999634	0	0	0	0	3.74236	0
OG0000926:	0.375133	1.88351	4.02666	0.467759	0.639957	0.999634	0	0.54882	0	1.70198	0	0
OG0000927:	2.46513	-0.0861191	2.00841	-0.0428792	0.965798	0.999634	3.15578	0	5.08587	0	6.54914	0
OG0000928:	2.87625	3.40742	2.11006	1.61484	0.106345	0.999634	1.35248	0	0	0	15.905	0
OG0000929:	1.65828	-0.385278	2.29283	-0.168036	0.866555	0.999634	3.15578	0	3.05152	0	3.74236	0
OG0000930:	1.60707	1.2024	2.09481	0.573991	0.565974	0.999634	1.57789	0	1.01717	1.70198	0.935591	4.40976
OG0000931:	1.45684	0.467173	2.39115	0.195376	0.845098	0.999634	2.02871	0	2.03435	0	4.67795	0
OG0000932:	1.89774	0.659786	2.01506	0.327428	0.743344	0.999634	2.25413	0.54882	2.03435	0	6.54914	0
OG0000933:	0.621293	-1.78025	3.58015	-0.497255	0.619009	0.999634	0.676238	0	3.05152	0	0	0
OG0000934:	1.04586	-0.607468	2.71921	-0.223398	0.823225	0.999634	1.35248	0	3.05152	0	1.87118	0
OG0000935:	2.64933	0.0351876	1.66266	0.0211634	0.983115	0.999634	2.02871	1.64646	4.06869	0	3.74236	4.40976
OG0000936:	3.07568	0.735674	1.69353	0.434404	0.663995	0.999634	2.47954	0	5.08587	3.40396	7.48473	0
OG0000937:	1.27693	-0.332526	2.51093	-0.132431	0.894643	0.999634	1.8033	0	3.05152	0	2.80677	0
OG0000938:	5.86649	0.484145	1.15128	0.420529	0.674099	0.999634	4.50825	6.03703	5.08587	10.2119	9.35591	0
OG0000939:	2.4003	2.17327	1.83951	1.18144	0.237429	0.999634	2.02871	0.54882	0	3.40396	8.42032	0
OG0000940:	2.3571	1.15501	1.77123	0.652096	0.514339	0.999634	2.25413	0	2.03435	1.70198	3.74236	4.40976
OG0000941:	2.70282	2.00465	1.81616	1.10379	0.269686	0.999634	1.35248	0	2.03435	0	8.42032	4.40976
OG0000942:	2.74034	3.93812	1.83705	2.14372	0.0320552	0.999634	0.225413	0	1.01717	1.70198	4.67795	8.81951
OG0000943:	0.481393	2.0788	4.01804	0.517367	0.6049	0.999634	0	0	1.01717	0	1.87118	0
OG0000944:	1.23142	1.11364	2.55826	0.435311	0.663336	0.999634	0.676238	0	2.03435	0	4.67795	0
OG0000945:	1.95413	0.481442	2.23143	0.215754	0.829179	0.999634	4.50825	0	0	0	2.80677	4.40976
OG0000946:	1.8414	-1.08255	2.2321	-0.484993	0.627681	0.999634	3.15578	0	5.08587	0	2.80677	0
OG0000947:	42.3817	-0.0880666	0.594164	-0.148219	0.88217	0.999634	33.3611	54.3332	45.7728	51.0594	47.7151	22.0488
OG0000948:	37.7121	0.232469	0.606098	0.38355	0.701312	0.999634	27.9512	41.1615	32.5495	35.7416	27.1321	61.7366
OG0000949:	1.09946	1.5405	2.66822	0.577351	0.563702	0.999634	0.901651	0	1.01717	0	4.67795	0
OG0000950:	0.438167	0.209309	3.77323	0.055472	0.955762	0.999634	0.676238	0	1.01717	0	0.935591	0
OG0000951:	0.876334	-0.249261	2.88994	-0.086251	0.931267	0.999634	1.35248	0	2.03435	0	1.87118	0
OG0000952:	0.639608	-1.85467	3.51887	-0.527065	0.598148	0.999634	1.8033	0	2.03435	0	0	0
OG0000953:	0.456482	0.0163833	3.97128	0.00412544	0.996708	0.999634	1.8033	0	0	0	0.935591	0
OG0000955:	0.155932	2.79782	4.06466	0.68833	0.491245	0.999634	0	0	0	0	0.935591	0
OG0000956:	1.01313	-1.43117	2.52566	-0.566652	0.57095	0.999634	2.47954	1.64646	1.01717	0	0.935591	0
OG0000957:	12.8758	0.161836	0.850172	0.190356	0.84903	0.999634	8.56568	14.2693	12.2061	13.6158	6.54914	22.0488
OG0000958:	1.50572	1.6998	2.40432	0.706977	0.479581	0.999634	0.450825	0	2.03435	0	6.54914	0
OG0000959:	0.976382	0.37957	3.09352	0.122698	0.902346	0.999634	0	0	3.05152	0	2.80677	0
OG0000960:	1.46815	1.87326	2.4658	0.759696	0.447436	0.999634	0.225413	0	2.03435	0	6.54914	0
OG0000961:	4.47156	1.83664	1.45762	1.26003	0.207659	0.999634	0.450825	1.09764	4.06869	1.70198	1.87118	17.639
OG0000962:	1.64835	0.703402	2.15168	0.326908	0.743738	0.999634	0.676238	0.54882	3.05152	0	5.61355	0
OG0000963:	2.66429	0.384031	1.95613	0.196322	0.844359	0.999634	2.47954	0	5.08587	0	8.42032	0
OG0000964:	1.39436	-0.0224189	2.46115	-0.00910913	0.992732	0.999634	3.6066	0	1.01717	0	3.74236	0
OG0000965:	1.78807	-0.0370725	2.0225	-0.0183301	0.985376	0.999634	1.35248	1.64646	3.05152	0	4.67795	0
OG0000966:	2.79868	1.59854	1.926	0.829975	0.406553	0.999634	1.57789	0	3.05152	0	12.1627	0
OG0000967:	1.48081	0.937321	2.39846	0.390801	0.695945	0.999634	2.25413	0	1.01717	0	5.61355	0
OG0000968:	6.34844	0.275261	1.1203	0.245703	0.805912	0.999634	6.76238	5.4882	6.10304	8.5099	11.2271	0
OG0000969:	0.169529	0.699205	4.05161	0.172575	0.862986	0.999634	0	0	1.01717	0	0	0
OG0000970:	1.24745	4.87774	3.01689	1.61681	0.10592	0.999634	0	0	0	0	7.48473	0
OG0000971:	6.94581	0.393963	1.29893	0.303298	0.761663	0.999634	6.08614	1.09764	12.2061	1.70198	20.583	0
OG0000972:	1.42702	-0.0497699	2.21564	-0.022463	0.982079	0.999634	2.70495	1.09764	1.01717	0	3.74236	0
OG0000973:	2.20451	1.39919	2.04529	0.684104	0.49391	0.999634	1.12706	2.7441	0	0	9.35591	0
OG0000974:	1.37661	1.25236	2.44788	0.511608	0.608925	0.999634	0.450825	2.19528	0	0	5.61355	0
OG0000975:	1.38964	-0.530292	2.43845	-0.217471	0.827841	0.999634	2.47954	0	3.05152	0	2.80677	0
OG0000976:	0.518961	1.46121	3.57625	0.408586	0.682844	0.999634	0.225413	0	1.01717	0	1.87118	0
OG0000977:	1.7015	0.0425782	2.26869	0.0187677	0.985026	0.999634	2.47954	0	3.05152	0	4.67795	0
OG0000978:	0.75505	-0.917985	2.82792	-0.324615	0.745472	0.999634	2.02871	0.54882	1.01717	0	0.935591	0
OG0000979:	1.63817	2.31797	2.30197	1.00695	0.313959	0.999634	1.57789	0	0	1.70198	6.54914	0
OG0000980:	0.698865	2.70207	3.4452	0.784299	0.432865	0.999634	0.450825	0	0	0	3.74236	0
OG0000981:	0.311864	3.31362	4.04714	0.818756	0.412926	0.999634	0	0	0	0	1.87118	0
OG0000982:	0.682834	-0.685091	3.17564	-0.215733	0.829196	0.999634	1.12706	0	2.03435	0	0.935591	0
OG0000983:	4.07495	-0.812665	1.59769	-0.508651	0.610997	0.999634	7.21321	0	9.15456	3.40396	4.67795	0
OG0000984:	1.37604	0.0543186	2.44144	0.0222486	0.98225	0.999634	2.47954	0	2.03435	0	3.74236	0
OG0000985:	3.76132	-0.265792	1.78115	-0.149225	0.881376	0.999634	4.05743	0	9.15456	0	9.35591	0
OG0000986:	1.60656	1.25446	2.01077	0.62387	0.532713	0.999634	0.676238	0.54882	2.03435	1.70198	4.67795	0
OG0000987:	0.623727	4.02527	3.92022	1.0268	0.304515	0.999634	0	0	0	0	3.74236	0
OG0000988:	0.532558	-0.150094	3.53936	-0.0424071	0.966174	0.999634	0.225413	0	2.03435	0	0.935591	0
OG0000989:	1.4277	0.285489	2.44667	0.116685	0.90711	0.999634	4.05743	0	0	1.70198	2.80677	0
OG0000991:	3.56859	2.12897	1.53007	1.39142	0.164098	0.999634	0.450825	3.29292	0	5.10594	3.74236	8.81951
OG0000992:	1.81398	1.21484	1.93653	0.627326	0.530446	0.999634	1.8033	1.09764	0	1.70198	1.87118	4.40976
OG0000993:	2.91218	-0.785113	1.94919	-0.40279	0.687103	0.999634	2.70495	0	9.15456	0	5.61355	0
OG0000994:	1.70394	2.19398	2.46631	0.889579	0.373692	0.999634	1.8033	0	0	0	8.42032	0
OG0000995:	12.8625	-0.281506	0.920511	-0.305815	0.759746	0.999634	15.5535	8.78113	20.3435	11.9139	20.583	0
OG0000996:	5.17028	0.564635	1.19979	0.470612	0.637918	0.999634	5.63532	2.19528	5.08587	3.40396	10.2915	4.40976
OG0000997:	18.5984	0.299858	0.734266	0.408378	0.682996	0.999634	12.1723	18.6599	18.3091	23.8277	12.1627	26.4585
OG0000998:	5.45489	-1.12623	1.25829	-0.895053	0.370759	0.999634	7.66403	3.84174	12.2061	3.40396	5.61355	0
OG0000999:	0.607696	-0.443387	3.32673	-0.13328	0.893972	0.999634	0.676238	0	2.03435	0	0.935591	0
OG0001000:	4.59796	-1.16633	1.33529	-0.873461	0.382412	0.999634	3.15578	10.4276	5.08587	1.70198	2.80677	4.40976
OG0001001:	0.155932	2.79782	4.06466	0.68833	0.491245	0.999634	0	0	0	0	0.935591	0
OG0001002:	0.933157	-0.346563	2.84939	-0.121627	0.903194	0.999634	0.676238	0	3.05152	0	1.87118	0
OG0001003:	1.60043	2.265	2.19249	1.03307	0.301571	0.999634	0.901651	0.54882	0	0	3.74236	4.40976
OG0001004:	2.18166	0.424111	1.84978	0.229277	0.818654	0.999634	1.12706	1.09764	3.05152	3.40396	0	4.40976
OG0001005:	1.95958	-0.284651	1.96536	-0.144834	0.884842	0.999634	2.93037	1.09764	3.05152	0	4.67795	0
OG0001006:	2.03832	-0.370825	1.94985	-0.190181	0.849167	0.999634	1.12706	4.39056	2.03435	0	4.67795	0
OG0001007:	1.46751	-0.0900754	2.20549	-0.0408415	0.967422	0.999634	2.47954	0.54882	2.03435	0	3.74236	0
OG0001008:	2.35486	1.59869	2.03004	0.787519	0.430978	0.999634	1.8033	0	2.03435	0	10.2915	0
OG0001009:	0.568634	1.8836	3.18177	0.591999	0.553851	0.999634	0.225413	0.54882	0	1.70198	0.935591	0
OG0001010:	9.13023	-0.990414	0.993003	-0.997392	0.318574	0.999634	9.46734	8.23231	18.3091	3.40396	6.54914	8.81951
OG0001011:	3.83755	0.0132436	1.42986	0.00926219	0.99261	0.999634	7.43862	1.64646	3.05152	3.40396	7.48473	0
OG0001012:	0.481393	2.0788	4.01804	0.517367	0.6049	0.999634	0	0	1.01717	0	1.87118	0
OG0001013:	0.0375688	1.08512	4.06156	0.267168	0.789339	0.999634	0.225413	0	0	0	0	0
OG0001014:	0.155932	2.79782	4.06466	0.68833	0.491245	0.999634	0	0	0	0	0.935591	0
OG0001015:	3.04931	0.626869	1.76385	0.355399	0.722291	0.999634	1.35248	0.54882	6.10304	0	10.2915	0
OG0001016:	1.07549	0.852675	2.6817	0.31796	0.750515	0.999634	0.676238	0	2.03435	0	3.74236	0
OG0001017:	0.387001	1.98755	4.01598	0.49491	0.620664	0.999634	0.450825	0	0	0	1.87118	0
OG0001018:	0.298568	-0.721529	3.99456	-0.180628	0.85666	0.999634	0.225413	0.54882	1.01717	0	0	0
OG0001019:	1.12196	2.94693	2.71991	1.08347	0.278602	0.999634	0.450825	0	0	0	1.87118	4.40976
OG0001020:	1.48499	2.04417	2.27753	0.897537	0.369433	0.999634	0.676238	0	1.01717	0	2.80677	4.40976
OG0001021:	1.97676	3.23075	2.20649	1.4642	0.143138	0.999634	0.901651	0	0	0	6.54914	4.40976
OG0001022:	3.78546	0.950459	1.3819	0.687794	0.491583	0.999634	2.70495	1.64646	4.06869	6.80792	7.48473	0
OG0001023:	2.03962	-0.42015	2.14688	-0.195703	0.844843	0.999634	4.50825	0	3.05152	0	4.67795	0
OG0001024:	0.112706	0.266309	4.03951	0.065926	0.947437	0.999634	0.676238	0	0	0	0	0
OG0001025:	0.655639	1.51035	3.50665	0.430711	0.666679	0.999634	1.12706	0	0	0	2.80677	0
OG0001026:	0.943531	1.28521	2.81506	0.456546	0.647997	0.999634	0.901651	0	1.01717	0	3.74236	0
OG0001027:	4.34836	0.90526	1.39004	0.651246	0.514888	0.999634	2.70495	2.7441	4.06869	0	12.1627	4.40976
OG0001028:	0.55653	1.01838	3.45606	0.294667	0.768248	0.999634	0.450825	0	1.01717	0	1.87118	0
OG0001029:	6.7175	-0.595269	1.10872	-0.536898	0.591338	0.999634	9.01651	7.68349	8.13739	1.70198	9.35591	4.40976
OG0001030:	0.349432	2.46472	4.02807	0.611887	0.540613	0.999634	0.225413	0	0	0	1.87118	0
OG0001031:	1.06983	0.0750605	2.66967	0.028116	0.97757	0.999634	1.57789	0	2.03435	0	2.80677	0
OG0001032:	1.61599	-0.812342	2.33516	-0.347875	0.727934	0.999634	1.8033	0	5.08587	0	2.80677	0
OG0001033:	2.36465	1.35958	1.83214	0.74207	0.458045	0.999634	1.35248	0	3.05152	5.10594	4.67795	0
OG0001034:	3.41193	-1.36874	1.60807	-0.851167	0.394677	0.999634	4.28284	4.39056	7.12021	0	4.67795	0
OG0001035:	3.77493	0.435424	1.64158	0.265246	0.79082	0.999634	4.73367	0	5.08587	0	8.42032	4.40976
OG0001036:	1.62165	-0.276892	2.34696	-0.117979	0.906084	0.999634	0.901651	0	5.08587	0	3.74236	0
OG0001037:	1.54831	0.30775	2.1637	0.142233	0.886896	0.999634	2.02871	0.54882	2.03435	0	4.67795	0
OG0001038:	3.60273	0.840518	1.58599	0.529963	0.596137	0.999634	2.25413	2.19528	4.06869	0	13.0983	0
OG0001039:	2.51079	1.71906	1.99041	0.863671	0.387769	0.999634	1.8033	0	2.03435	0	11.2271	0
OG0001040:	0.467795	3.7216	4.02634	0.924313	0.355323	0.999634	0	0	0	0	2.80677	0
OG0001041:	0.311864	3.31362	4.04714	0.818756	0.412926	0.999634	0	0	0	0	1.87118	0
OG0001042:	0.918621	0.370809	3.08872	0.120052	0.904442	0.999634	2.70495	0	0	0	2.80677	0
OG0001043:	1.82905	-2.31785	2.17938	-1.06354	0.287539	0.999634	1.35248	0.54882	8.13739	0	0.935591	0
OG0001044:	1.71783	0.0486886	2.09012	0.0232946	0.981415	0.999634	2.02871	0.54882	3.05152	0	4.67795	0
OG0001045:	2.6848	0.832949	1.76882	0.470906	0.637708	0.999634	0.450825	0.54882	5.08587	0	5.61355	4.40976
OG0001046:	0.844723	-2.2137	2.95169	-0.749976	0.453269	0.999634	0.450825	0.54882	4.06869	0	0	0
OG0001047:	2.69099	1.02806	1.79733	0.571994	0.567326	0.999634	2.25413	0.54882	3.05152	0	10.2915	0
OG0001048:	5.57711	0.581904	1.16979	0.497441	0.618878	0.999634	4.95908	3.29292	4.06869	5.10594	2.80677	13.2293
OG0001049:	0.150275	-0.032749	4.02517	-0.00813606	0.993508	0.999634	0.901651	0	0	0	0	0
OG0001050:	3.15135	-1.06823	1.60541	-0.665394	0.505798	0.999634	5.86073	6.58585	1.01717	1.70198	3.74236	0
OG0001051:	3.49315	2.00196	1.56942	1.27561	0.202095	0.999634	1.8033	0.54882	2.03435	0	12.1627	4.40976
OG0001052:	11.6793	0.60809	0.866172	0.702044	0.482652	0.999634	7.66403	9.32995	10.1717	18.7218	6.54914	17.639
OG0001053:	2.01337	0.46441	2.13565	0.217455	0.827853	0.999634	2.47954	0	3.05152	0	6.54914	0
OG0001054:	1.4207	1.73664	2.25082	0.771561	0.440375	0.999634	1.12706	0	1.01717	1.70198	4.67795	0
OG0001055:	1.17168	1.13156	2.58611	0.437553	0.66171	0.999634	1.8033	0.54882	0	0	4.67795	0
OG0001056:	0.975443	0.268102	2.77506	0.0966112	0.923035	0.999634	2.02871	0	1.01717	0	2.80677	0
OG0001057:	1.73907	-0.0175902	2.25179	-0.00781167	0.993767	0.999634	2.70495	0	3.05152	0	4.67795	0
OG0001058:	3.61943	0.352044	1.68527	0.208895	0.83453	0.999634	1.8033	0.54882	8.13739	0	11.2271	0
OG0001059:	2.10216	3.12891	2.08974	1.49727	0.134323	0.999634	1.12706	0	0	6.80792	4.67795	0
OG0001060:	2.25568	0.917296	1.88074	0.487732	0.62574	0.999634	1.35248	2.7441	1.01717	0	8.42032	0
OG0001061:	1.15629	1.43082	2.67159	0.535566	0.592258	0.999634	0.225413	0	2.03435	0	4.67795	0
OG0001062:	1.15629	1.43082	2.67159	0.535566	0.592258	0.999634	0.225413	0	2.03435	0	4.67795	0
OG0001063:	2.21724	1.35045	2.09436	0.644801	0.519056	0.999634	2.93037	0	1.01717	0	9.35591	0
OG0001064:	1.14269	2.70675	2.70472	1.00075	0.316949	0.999634	0.225413	0	1.01717	0	5.61355	0
OG0001065:	1.06864	-1.02946	2.47043	-0.416713	0.676888	0.999634	1.57789	1.09764	2.03435	1.70198	0	0
OG0001066:	0.838765	-0.142595	2.93849	-0.0485265	0.961297	0.999634	1.12706	0	2.03435	0	1.87118	0
OG0001067:	2.58915	0.479581	1.9775	0.242519	0.808378	0.999634	2.02871	0	5.08587	0	8.42032	0
OG0001068:	2.26705	0.0267645	1.76392	0.0151733	0.987894	0.999634	2.70495	1.64646	2.03435	0	2.80677	4.40976
OG0001069:	2.79303	1.20134	1.91959	0.625831	0.531426	0.999634	2.47954	0	3.05152	0	11.2271	0
OG0001070:	0.994697	0.282541	2.74448	0.102949	0.918004	0.999634	1.12706	0	2.03435	0	2.80677	0
OG0001071:	1.52403	1.48636	2.36872	0.627495	0.530335	0.999634	1.57789	0	1.01717	0	6.54914	0
OG0001072:	2.88963	-0.145828	1.68394	-0.0865993	0.93099	0.999634	4.05743	2.7441	3.05152	0	7.48473	0
OG0001073:	0.518961	1.46121	3.57625	0.408586	0.682844	0.999634	0.225413	0	1.01717	0	1.87118	0
OG0001074:	0.895588	-0.247303	2.90724	-0.0850646	0.93221	0.999634	0.450825	0	3.05152	0	1.87118	0
OG0001075:	1.11778	1.30741	2.86711	0.456002	0.648389	0.999634	2.02871	0	0	0	4.67795	0
OG0001076:	1.02934	0.144011	2.5091	0.0573955	0.95423	0.999634	1.8033	0.54882	1.01717	0	2.80677	0
OG0001077:	1.85743	0.257017	2.20223	0.116708	0.907092	0.999634	2.47954	0	3.05152	0	5.61355	0
OG0001078:	1.1746	1.20856	2.5972	0.465333	0.641693	0.999634	1.35248	0	1.01717	0	4.67795	0
OG0001079:	1.1074	-0.0174787	2.63671	-0.00662899	0.994711	0.999634	1.8033	0	2.03435	0	2.80677	0
OG0001080:	1.29525	-0.402287	2.50128	-0.160832	0.872225	0.999634	2.93037	0	2.03435	0	2.80677	0
OG0001081:	1.57048	0.319448	2.36945	0.13482	0.892754	0.999634	0.676238	0	4.06869	0	4.67795	0
OG0001082:	2.06596	0.745677	1.95725	0.380982	0.703216	0.999634	2.02871	0	3.05152	1.70198	5.61355	0
OG0001083:	2.56088	1.8639	1.66035	1.1226	0.261609	0.999634	1.12706	0.54882	2.03435	5.10594	6.54914	0
OG0001084:	3.2353	1.01756	1.53733	0.661898	0.508036	0.999634	1.8033	2.7441	2.03435	0	8.42032	4.40976
OG0001085:	3.62613	0.520258	1.78148	0.292036	0.770259	0.999634	4.50825	0	5.08587	0	12.1627	0
OG0001086:	0.84914	1.60913	3.1797	0.506064	0.612812	0.999634	1.35248	0	0	0	3.74236	0
OG0001087:	1.99827	-0.734409	2.20798	-0.332615	0.739425	0.999634	1.12706	0	7.12021	0	3.74236	0
OG0001088:	3.55759	0.893974	1.83816	0.486343	0.626724	0.999634	1.12706	0	7.12021	0	13.0983	0
OG0001089:	6.54239	-0.533579	1.13161	-0.47152	0.637269	0.999634	9.69275	4.93938	9.15456	1.70198	9.35591	4.40976
OG0001090:	4.93173	-0.680846	1.23034	-0.553379	0.580004	0.999634	5.18449	8.78113	4.06869	3.40396	3.74236	4.40976
OG0001091:	2.14484	2.01593	2.10473	0.957808	0.338159	0.999634	2.02871	0.54882	0	0	10.2915	0
OG0001092:	4.04827	-0.233173	1.73756	-0.134195	0.893248	0.999634	5.86073	0	8.13739	0	10.2915	0
OG0001093:	0.49499	0.00621055	3.97073	0.00156408	0.998752	0.999634	0	0	2.03435	0	0.935591	0
OG0001094:	1.03227	0.174663	2.70537	0.0645616	0.948523	0.999634	1.35248	0	2.03435	0	2.80677	0
OG0001095:	1.53321	-1.2905	2.27436	-0.567412	0.570434	0.999634	0.676238	0.54882	6.10304	0	1.87118	0
OG0001096:	4.99615	1.01425	1.19475	0.848921	0.395925	0.999634	3.6066	1.64646	5.08587	6.80792	8.42032	4.40976
OG0001097:	0.438167	0.209309	3.77323	0.055472	0.955762	0.999634	0.676238	0	1.01717	0	0.935591	0
OG0001098:	0.462139	1.34685	3.99138	0.337441	0.735785	0.999634	0.901651	0	0	0	1.87118	0
OG0001099:	4.66971	0.762035	1.67402	0.455213	0.648956	0.999634	4.05743	0	7.12021	0	16.8406	0
OG0001100:	1.98419	1.52837	2.00347	0.762858	0.445548	0.999634	0.901651	0.54882	2.03435	0	8.42032	0
OG0001101:	1.14497	-0.103878	2.60544	-0.0398697	0.968197	0.999634	2.02871	0	2.03435	0	2.80677	0
OG0001102:	1.9215	2.07828	2.10614	0.986772	0.323755	0.999634	0.676238	1.09764	0	0	0.935591	8.81951
OG0001103:	1.36473	-1.17418	2.49431	-0.470742	0.637825	0.999634	4.28284	0	2.03435	0	1.87118	0
OG0001104:	2.99341	0.541673	1.63685	0.330925	0.740701	0.999634	2.25413	0	5.08587	3.40396	2.80677	4.40976
OG0001105:	2.11341	0.785836	2.12026	0.370632	0.710911	0.999634	1.12706	0	4.06869	0	7.48473	0
OG0001106:	0.793256	2.83541	3.33217	0.85092	0.394814	0.999634	0	0	1.01717	0	3.74236	0
OG0001107:	3.57247	-0.68426	1.71203	-0.399677	0.689394	0.999634	2.93037	0	11.1889	1.70198	5.61355	0
OG0001108:	0.661296	3.18564	3.51958	0.905121	0.365401	0.999634	0.225413	0	0	0	3.74236	0
OG0001109:	0.155932	2.79782	4.06466	0.68833	0.491245	0.999634	0	0	0	0	0.935591	0
OG0001110:	2.92668	-0.372758	1.5581	-0.239238	0.810921	0.999634	5.63532	2.7441	2.03435	3.40396	3.74236	0
OG0001111:	2.74592	-0.771342	1.62729	-0.474004	0.635497	0.999634	4.05743	4.93938	2.03435	1.70198	3.74236	0
OG0001112:	3.28509	0.894286	1.69416	0.527864	0.597594	0.999634	2.93037	0.54882	4.06869	0	12.1627	0
OG0001113:	0.155932	2.79782	4.06466	0.68833	0.491245	0.999634	0	0	0	0	0.935591	0
OG0001114:	2.60968	0.586083	1.66398	0.352217	0.724676	0.999634	4.05743	0.54882	2.03435	3.40396	5.61355	0
OG0001115:	4.28868	-0.0450664	1.40801	-0.032007	0.974466	0.999634	6.9878	2.19528	3.05152	0	4.67795	8.81951
OG0001116:	1.59034	0.122606	1.96459	0.0624078	0.950238	0.999634	1.35248	1.64646	2.03435	1.70198	2.80677	0
OG0001117:	0.97054	0.332101	2.54248	0.130621	0.896075	0.999634	0.901651	1.09764	1.01717	0	2.80677	0
OG0001118:	3.66835	0.229809	1.65249	0.139068	0.889396	0.999634	3.83202	0	7.12021	1.70198	9.35591	0
OG0001119:	1.99487	0.979232	1.95329	0.501325	0.616142	0.999634	1.35248	1.09764	2.03435	0	7.48473	0
OG0001120:	3.02653	2.74558	2.05783	1.33421	0.182135	0.999634	2.25413	0	0	0	15.905	0
OG0001121:	4.16804	1.90296	1.49295	1.27463	0.202442	0.999634	2.02871	0.54882	3.05152	0	14.9695	4.40976
OG0001122:	2.20593	0.512911	2.11619	0.242375	0.80849	0.999634	4.73367	0	1.01717	0	7.48473	0
OG0001123:	1.26315	0.861958	2.48824	0.346413	0.729033	0.999634	1.8033	1.09764	0	0	4.67795	0
OG0001124:	2.97387	1.72138	1.93215	0.890912	0.372976	0.999634	0.676238	0	4.06869	0	13.0983	0
OG0001125:	0.91956	0.529853	2.83729	0.186746	0.85186	0.999634	0.676238	0	2.03435	0	2.80677	0
OG0001126:	0.87907	0.618614	2.65905	0.232645	0.816037	0.999634	0.901651	0.54882	1.01717	0	2.80677	0
OG0001127:	2.17188	-1.9253	2.00685	-0.959364	0.337375	0.999634	4.50825	0.54882	6.10304	0	1.87118	0
OG0001128:	2.9066	0.762518	1.70464	0.447319	0.654645	0.999634	1.35248	2.7441	3.05152	0	10.2915	0
OG0001129:	0.886071	-1.23826	2.91175	-0.425263	0.670645	0.999634	3.83202	0.54882	0	0	0.935591	0
OG0001130:	4.09686	-2.01731	1.52517	-1.32268	0.185941	0.999634	7.21321	5.4882	8.13739	0	3.74236	0
OG0001131:	3.67254	0.524364	1.5633	0.335421	0.737307	0.999634	2.25413	0	7.12021	1.70198	6.54914	4.40976
OG0001132:	1.19097	-0.48227	2.65052	-0.181953	0.85562	0.999634	4.50825	0	0	1.70198	0.935591	0
OG0001133:	0.207098	0.058354	4.02926	0.0144825	0.988445	0.999634	0.225413	0	1.01717	0	0	0
OG0001134:	0.112706	0.266309	4.03951	0.065926	0.947437	0.999634	0.676238	0	0	0	0	0
OG0001135:	1.27401	-0.340941	2.31814	-0.147075	0.883072	0.999634	2.25413	0.54882	2.03435	0	2.80677	0
OG0001136:	1.49471	-1.2819	2.23199	-0.574329	0.565745	0.999634	2.47954	0.54882	4.06869	0	1.87118	0
OG0001137:	0.868394	1.77472	2.92675	0.606381	0.544262	0.999634	0.450825	0	1.01717	0	3.74236	0
OG0001138:	2.32553	-0.274496	1.90287	-0.144254	0.8853	0.999634	2.70495	0.54882	5.08587	0	5.61355	0
OG0001139:	1.61277	0.681095	2.30993	0.294856	0.768104	0.999634	2.02871	0	2.03435	0	5.61355	0
OG0001140:	7.69875	-0.344891	1.04679	-0.329476	0.741796	0.999634	7.88945	9.32995	10.1717	8.5099	10.2915	0
OG0001141:	0.42457	1.64591	4.00584	0.410878	0.681162	0.999634	0.676238	0	0	0	1.87118	0
OG0001142:	1.22703	1.00669	2.32155	0.433628	0.664559	0.999634	0.450825	0.54882	1.01717	0	0.935591	4.40976
OG0001143:	5.26315	0.25179	1.49396	0.168539	0.866159	0.999634	5.18449	0	9.15456	0	8.42032	8.81951
OG0001144:	2.94409	-1.13569	1.94025	-0.585331	0.558325	0.999634	3.83202	0	9.15456	0	4.67795	0
OG0001145:	1.55426	-0.712989	2.15156	-0.331382	0.740356	0.999634	1.35248	1.09764	4.06869	0	2.80677	0
OG0001146:	1.50006	0.965349	2.37134	0.40709	0.683942	0.999634	1.35248	0	2.03435	0	5.61355	0
OG0001147:	1.75683	0.845682	1.92598	0.439092	0.660595	0.999634	1.57789	0.54882	2.03435	1.70198	4.67795	0
OG0001148:	3.35481	0.696213	1.46466	0.475343	0.634543	0.999634	3.6066	1.64646	3.05152	3.40396	8.42032	0
OG0001149:	1.34979	1.48529	2.49942	0.594254	0.552342	0.999634	0.450825	0	2.03435	0	5.61355	0
OG0001150:	3.3211	-0.42683	1.6298	-0.261891	0.793405	0.999634	2.02871	3.29292	7.12021	0	7.48473	0
OG0001151:	1.35915	1.29605	2.29094	0.565728	0.571579	0.999634	0.676238	0	2.03435	1.70198	3.74236	0
OG0001152:	21.1391	-0.708524	0.74461	-0.951538	0.341332	0.999634	24.1192	37.3198	16.2748	22.1257	9.35591	17.639
OG0001153:	0.508587	-1.47119	3.95977	-0.371534	0.71024	0.999634	0	0	3.05152	0	0	0
OG0001154:	3.95834	-0.183592	1.46306	-0.125485	0.900139	0.999634	5.40991	1.09764	7.12021	1.70198	8.42032	0
OG0001155:	1.31158	-0.409096	2.29652	-0.178137	0.858615	0.999634	2.47954	0.54882	2.03435	0	2.80677	0
OG0001156:	1.12404	-2.64863	2.6004	-1.01855	0.308417	0.999634	1.57789	1.09764	4.06869	0	0	0
OG0001157:	2.98409	0.0573237	1.89176	0.0303018	0.975826	0.999634	3.38119	0	6.10304	0	8.42032	0
OG0001158:	0.674893	1.89496	3.23653	0.58549	0.558218	0.999634	0.225413	0	1.01717	0	2.80677	0
OG0001159:	6.13093	-1.18081	1.24827	-0.945957	0.344171	0.999634	7.66403	4.93938	13.2233	0	6.54914	4.40976
OG0001160:	1.01425	-2.47632	2.78511	-0.889126	0.373935	0.999634	0.450825	0.54882	5.08587	0	0	0
OG0001161:	5.80571	0.041683	1.24857	0.0333846	0.973368	0.999634	9.01651	2.19528	7.12021	3.40396	13.0983	0
OG0001162:	10.289	-0.173692	0.922511	-0.188282	0.850656	0.999634	11.9469	15.367	6.10304	13.6158	10.2915	4.40976
OG0001163:	1.52403	1.48636	2.36872	0.627495	0.530335	0.999634	1.57789	0	1.01717	0	6.54914	0
OG0001164:	0.937875	0.381488	2.81333	0.1356	0.892138	0.999634	1.8033	0	1.01717	0	2.80677	0
OG0001165:	3.45489	-1.32136	1.61978	-0.815768	0.414633	0.999634	4.73367	0.54882	10.1717	3.40396	1.87118	0
OG0001166:	0.475736	0.0144639	3.64935	0.00396342	0.996838	0.999634	0.901651	0	1.01717	0	0.935591	0
OG0001167:	2.04865	1.91123	2.14078	0.89277	0.37198	0.999634	0.901651	0	2.03435	0	9.35591	0
OG0001168:	1.29308	0.232953	2.28132	0.102113	0.918667	0.999634	1.35248	1.64646	1.01717	0	3.74236	0
OG0001169:	6.94805	-0.439651	1.14037	-0.385534	0.699842	0.999634	8.11486	13.1717	4.06869	5.10594	11.2271	0
OG0001170:	1.87514	-0.632789	1.9545	-0.323761	0.746119	0.999634	1.12706	2.7441	2.03435	0	0.935591	4.40976
OG0001171:	4.95269	0.729586	1.29285	0.564322	0.572535	0.999634	4.95908	0.54882	6.10304	3.40396	10.2915	4.40976
OG0001172:	0.319804	-0.852249	3.98721	-0.213746	0.830745	0.999634	0.901651	0	1.01717	0	0	0
OG0001173:	1.34413	0.749535	2.46175	0.304472	0.760769	0.999634	1.35248	0	2.03435	0	4.67795	0
OG0001174:	1.26334	0.299356	2.5134	0.119104	0.905193	0.999634	1.8033	0	2.03435	0	3.74236	0
OG0001175:	1.86631	-0.594956	2.23839	-0.265797	0.790396	0.999634	1.35248	0	6.10304	0	3.74236	0
OG0001176:	1.89238	-1.12198	2.00573	-0.559385	0.575899	0.999634	3.38119	1.09764	4.06869	0	2.80677	0
OG0001177:	4.66459	-0.704657	1.43815	-0.489975	0.624151	0.999634	5.63532	3.84174	9.15456	0	9.35591	0
OG0001178:	3.21736	2.3987	1.58307	1.51522	0.129716	0.999634	1.8033	1.09764	0	1.70198	10.2915	4.40976
OG0001179:	1.27465	1.8129	2.81694	0.643572	0.519853	0.999634	0	0	2.03435	0	5.61355	0
OG0001180:	0.933157	-0.346563	2.84939	-0.121627	0.903194	0.999634	0.676238	0	3.05152	0	1.87118	0
OG0001181:	2.20358	1.00721	1.94454	0.51797	0.604479	0.999634	0.901651	0	4.06869	1.70198	6.54914	0
OG0001182:	1.15063	0.601893	2.60325	0.231208	0.817153	0.999634	1.12706	0	2.03435	0	3.74236	0
OG0001183:	1.24032	3.76058	2.62794	1.431	0.152431	0.999634	0.225413	0	0	0	2.80677	4.40976
OG0001184:	1.68791	0.521553	2.27614	0.229139	0.818761	0.999634	2.47954	0	2.03435	0	5.61355	0
OG0001185:	3.31712	0.0638088	1.61277	0.0395647	0.96844	0.999634	4.28284	2.19528	4.06869	0	9.35591	0
OG0001186:	3.9901	0.479141	1.75501	0.273014	0.784842	0.999634	2.70495	0	8.13739	0	13.0983	0
OG0001187:	7.83097	0.258512	1.0106	0.255801	0.798105	0.999634	6.31156	8.23231	7.12021	3.40396	13.0983	8.81951
OG0001188:	2.3885	0.666344	1.73184	0.384761	0.700414	0.999634	2.47954	0.54882	3.05152	1.70198	6.54914	0
OG0001189:	1.35964	-0.541869	2.42305	-0.22363	0.823045	0.999634	3.15578	2.19528	0	0	2.80677	0
OG0001190:	2.37347	0.375807	1.86973	0.200996	0.840702	0.999634	3.15578	0.54882	3.05152	0	7.48473	0
OG0001191:	2.38786	-0.47291	1.73054	-0.273273	0.784643	0.999634	4.73367	1.09764	3.05152	1.70198	3.74236	0
OG0001192:	0.9811	1.10999	2.77023	0.400686	0.688651	0.999634	1.12706	0	1.01717	0	3.74236	0
OG0001193:	3.38791	0.696902	1.56471	0.445387	0.65604	0.999634	4.73367	0.54882	3.05152	1.70198	10.2915	0
OG0001194:	1.16917	-2.74694	2.56423	-1.07125	0.284056	0.999634	2.70495	3.29292	1.01717	0	0	0
OG0001195:	1.91332	0.134928	2.19207	0.0615527	0.950919	0.999634	3.83202	0	2.03435	0	5.61355	0
OG0001196:	1.79833	1.97105	2.24147	0.879353	0.37921	0.999634	1.35248	0	1.01717	0	8.42032	0
OG0001197:	1.74746	0.981618	2.07641	0.472748	0.636393	0.999634	1.35248	0.54882	2.03435	0	6.54914	0
OG0001198:	0.943531	1.28521	2.81506	0.456546	0.647997	0.999634	0.901651	0	1.01717	0	3.74236	0
OG0001199:	20.3655	0.321337	0.748085	0.429545	0.667526	0.999634	20.5126	21.404	11.1889	32.3376	10.2915	26.4585
OG0001200:	3.09589	0.598151	1.56989	0.381014	0.703193	0.999634	1.35248	2.19528	4.06869	0	6.54914	4.40976
OG0001201:	1.06189	1.74702	2.71285	0.64398	0.519588	0.999634	0.676238	0	1.01717	0	4.67795	0
OG0001202:	2.20537	-0.935002	2.14441	-0.436018	0.662824	0.999634	1.35248	0	8.13739	0	3.74236	0
OG0001203:	1.15336	1.35083	2.43248	0.555333	0.578667	0.999634	0.676238	0.54882	1.01717	0	4.67795	0
OG0001204:	5.20357	-2.0535	1.34509	-1.52666	0.126845	0.999634	4.95908	8.78113	12.2061	3.40396	1.87118	0
OG0001205:	0.97316	3.64765	3.05862	1.19258	0.233034	0.999634	0.225413	0	0	0	5.61355	0
OG0001206:	2.61959	0.0810473	1.85373	0.0437213	0.965127	0.999634	2.47954	0	5.08587	0	3.74236	4.40976
OG0001207:	1.14707	-1.65108	2.44702	-0.674732	0.499846	0.999634	3.83202	1.09764	1.01717	0	0.935591	0
OG0001208:	1.91635	-0.678412	1.98642	-0.341525	0.732708	0.999634	3.6066	1.09764	3.05152	0	3.74236	0
OG0001209:	1.26752	0.966533	2.48266	0.389314	0.697044	0.999634	0.225413	0	2.03435	0	0.935591	4.40976
OG0001210:	1.64468	0.101378	2.30051	0.0440677	0.96485	0.999634	3.15578	0	2.03435	0	4.67795	0
OG0001211:	3.25892	-0.250107	1.51106	-0.165518	0.868536	0.999634	2.70495	1.64646	7.12021	3.40396	4.67795	0
OG0001212:	1.3817	0.648314	2.43631	0.266105	0.790159	0.999634	1.57789	0	2.03435	0	4.67795	0
OG0001213:	3.29577	0.60785	1.65108	0.368153	0.712759	0.999634	3.38119	1.09764	4.06869	0	11.2271	0
OG0001214:	0.720402	-0.791621	3.11196	-0.25438	0.799202	0.999634	1.35248	0	2.03435	0	0.935591	0
OG0001215:	1.88612	1.02611	2.39591	0.428276	0.66845	0.999634	3.83202	0	0	0	7.48473	0
OG0001216:	0.467795	3.7216	4.02634	0.924313	0.355323	0.999634	0	0	0	0	2.80677	0
OG0001217:	2.66335	0.336531	1.95534	0.172109	0.863352	0.999634	4.50825	0	3.05152	0	8.42032	0
OG0001218:	0.862737	0.642324	2.8999	0.221499	0.824704	0.999634	1.35248	0	1.01717	0	2.80677	0
OG0001219:	1.84751	1.35158	2.29704	0.588403	0.556262	0.999634	0	0.54882	3.05152	0	7.48473	0
OG0001220:	2.47698	-2.11346	1.86725	-1.13186	0.257695	0.999634	2.02871	3.84174	7.12021	0	1.87118	0
OG0001221:	5.24367	-0.412942	1.24261	-0.332318	0.739649	0.999634	2.70495	3.29292	12.2061	5.10594	3.74236	4.40976
OG0001222:	2.56196	1.21589	1.97275	0.616342	0.537669	0.999634	2.02871	0	3.05152	0	10.2915	0
OG0001223:	9.13424	-0.171449	0.939025	-0.182582	0.855126	0.999634	8.11486	12.6229	9.15456	10.2119	10.2915	4.40976
OG0001224:	0.325461	1.563	4.03568	0.387296	0.698537	0.999634	0	0	1.01717	0	0.935591	0
OG0001225:	3.28509	0.894286	1.69416	0.527864	0.597594	0.999634	2.93037	0.54882	4.06869	0	12.1627	0
OG0001226:	0.55653	1.01838	3.45606	0.294667	0.768248	0.999634	0.450825	0	1.01717	0	1.87118	0
OG0001227:	0.492068	-0.031483	3.31847	-0.00948722	0.99243	0.999634	0.450825	0.54882	1.01717	0	0.935591	0
OG0001228:	1.51932	0.987564	2.40621	0.410423	0.681495	0.999634	0.450825	0	3.05152	0	5.61355	0
OG0001229:	5.61593	-0.500455	1.22185	-0.409588	0.682108	0.999634	4.50825	4.39056	12.2061	5.10594	7.48473	0
OG0001230:	6.29918	-0.635549	1.2046	-0.527603	0.597775	0.999634	4.95908	9.32995	8.13739	0	6.54914	8.81951
OG0001231:	3.93435	-0.320651	1.36277	-0.235294	0.813981	0.999634	4.73367	6.03703	3.05152	5.10594	4.67795	0
OG0001232:	1.31593	0.682493	2.29835	0.29695	0.766505	0.999634	1.35248	0	2.03435	1.70198	2.80677	0
OG0001233:	0.763628	0.100796	3.05314	0.033014	0.973663	0.999634	0.676238	0	2.03435	0	1.87118	0
OG0001234:	3.9901	0.479141	1.75501	0.273014	0.784842	0.999634	2.70495	0	8.13739	0	13.0983	0
OG0001235:	1.45223	-1.21034	2.22102	-0.544946	0.585791	0.999634	1.12706	1.64646	4.06869	0	1.87118	0
OG0001236:	7.88546	0.734106	0.993388	0.738992	0.459912	0.999634	6.9878	5.4882	5.08587	15.3178	5.61355	8.81951
OG0001237:	3.29273	1.12631	1.83049	0.615304	0.538354	0.999634	3.6066	0	3.05152	0	13.0983	0
OG0001238:	0.0751376	0.607945	4.04957	0.150126	0.880665	0.999634	0.450825	0	0	0	0	0
OG0001239:	1.29308	0.232953	2.28132	0.102113	0.918667	0.999634	1.35248	1.64646	1.01717	0	3.74236	0
OG0001241:	2.57312	-0.525339	2.00779	-0.26165	0.793591	0.999634	2.70495	0	7.12021	0	5.61355	0
OG0001242:	0.376441	0.477552	3.99523	0.11953	0.904855	0.999634	0.225413	1.09764	0	0	0.935591	0
OG0001243:	2.03734	0.836057	2.12801	0.392881	0.694407	0.999634	2.70495	0	2.03435	0	7.48473	0
OG0001244:	1.95131	-0.115443	2.0083	-0.0574829	0.954161	0.999634	3.38119	0	3.05152	3.40396	1.87118	0
OG0001245:	2.55432	0.910225	1.84237	0.49405	0.621271	0.999634	1.35248	0.54882	4.06869	0	9.35591	0
OG0001246:	7.21213	1.63797	1.12542	1.45543	0.145551	0.999634	6.53697	0.54882	3.05152	6.80792	13.0983	13.2293
OG0001247:	1.20179	-0.181991	2.56836	-0.0708587	0.94351	0.999634	1.35248	0	3.05152	0	2.80677	0
OG0001249:	5.9742	-1.01737	1.17534	-0.8656	0.38671	0.999634	9.69275	9.32995	6.10304	5.10594	5.61355	0
OG0001250:	2.74258	-0.962278	1.73853	-0.553499	0.579921	0.999634	2.93037	2.7441	6.10304	0	4.67795	0
OG0001251:	0.325461	1.563	4.03568	0.387296	0.698537	0.999634	0	0	1.01717	0	0.935591	0
OG0001252:	1.02642	0.0991698	2.68568	0.0369254	0.970544	0.999634	2.25413	1.09764	0	0	2.80677	0
OG0001253:	1.73417	0.0370052	2.053	0.0180249	0.985619	0.999634	1.57789	1.09764	3.05152	0	4.67795	0
OG0001254:	2.0158	2.46013	2.33243	1.05475	0.291542	0.999634	1.8033	0	0	0	10.2915	0
OG0001255:	1.40156	0.376979	2.2126	0.170379	0.864712	0.999634	2.25413	1.64646	0	1.70198	2.80677	0
OG0001256:	1.91923	-0.204741	1.97842	-0.103487	0.917576	0.999634	1.8033	0.54882	3.05152	1.70198	0	4.40976
OG0001258:	1.48646	1.62586	2.39116	0.679948	0.496537	0.999634	1.35248	0	1.01717	0	6.54914	0
OG0001259:	0.112706	0.266309	4.03951	0.065926	0.947437	0.999634	0.676238	0	0	0	0	0
OG0001260:	2.4355	-0.770612	2.03503	-0.378674	0.70493	0.999634	3.83202	0	6.10304	0	4.67795	0
OG0001261:	2.00472	-0.408589	2.11587	-0.193107	0.846875	0.999634	4.05743	3.29292	0	0	4.67795	0
OG0001262:	1.53565	0.949993	2.44526	0.388505	0.697643	0.999634	0	0.54882	3.05152	0	5.61355	0
OG0001263:	0.55653	1.01838	3.45606	0.294667	0.768248	0.999634	0.450825	0	1.01717	0	1.87118	0
OG0001264:	2.6238	0.443284	1.8118	0.244665	0.806716	0.999634	2.70495	0.54882	4.06869	0	8.42032	0
OG0001265:	3.58077	4.21418	2.01274	2.09375	0.0362822	0.999634	0.901651	0	0	0	20.583	0
OG0001266:	5.63701	0.341964	1.27112	0.269026	0.78791	0.999634	3.6066	5.4882	7.12021	1.70198	15.905	0
OG0001267:	2.26047	1.75485	2.07894	0.84411	0.398608	0.999634	2.25413	0	1.01717	0	10.2915	0
OG0001268:	2.77433	-0.232112	1.59316	-0.145692	0.884164	0.999634	2.47954	1.09764	5.08587	1.70198	1.87118	4.40976
OG0001269:	4.84689	-0.313013	1.35348	-0.231266	0.817108	0.999634	9.01651	6.03703	2.03435	1.70198	10.2915	0
OG0001270:	1.65884	0.60366	2.09886	0.287613	0.773643	0.999634	1.12706	2.19528	1.01717	0	5.61355	0
OG0001271:	6.68375	-0.942329	1.12325	-0.838928	0.40151	0.999634	8.34027	7.13467	12.2061	6.80792	5.61355	0
OG0001272:	0.580502	2.05115	3.68782	0.556197	0.578076	0.999634	0.676238	0	0	0	2.80677	0
OG0001273:	1.33619	2.47052	2.5251	0.978383	0.327885	0.999634	0.450825	0	1.01717	0	6.54914	0
OG0001274:	0.311864	3.31362	4.04714	0.818756	0.412926	0.999634	0	0	0	0	1.87118	0
OG0001275:	0.387001	1.98755	4.01598	0.49491	0.620664	0.999634	0.450825	0	0	0	1.87118	0
OG0001276:	2.11813	1.14874	2.09878	0.547335	0.584148	0.999634	2.25413	0	2.03435	0	8.42032	0
OG0001277:	1.72285	-0.956419	2.06588	-0.462959	0.643393	0.999634	3.38119	1.09764	3.05152	0	2.80677	0
OG0001278:	0.400598	0.477514	3.91687	0.121912	0.902969	0.999634	0.450825	0	1.01717	0	0.935591	0
OG0001279:	3.02503	1.26498	1.91623	0.660143	0.509162	0.999634	0.901651	0	5.08587	0	12.1627	0
OG0001280:	0.693208	1.31021	3.43355	0.381591	0.702765	0.999634	1.35248	0	0	0	2.80677	0
OG0001281:	1.20423	2.98898	2.81803	1.06066	0.288844	0.999634	0.676238	0	0	0	6.54914	0
OG0001282:	0.532558	-0.150094	3.53936	-0.0424071	0.966174	0.999634	0.225413	0	2.03435	0	0.935591	0
OG0001283:	2.43794	0.630468	2.00361	0.314665	0.753016	0.999634	3.15578	0	3.05152	0	8.42032	0
OG0001284:	0.744374	0.087667	3.07791	0.0284827	0.977277	0.999634	1.57789	0	1.01717	0	1.87118	0
OG0001285:	0.311864	3.31362	4.04714	0.818756	0.412926	0.999634	0	0	0	0	1.87118	0
OG0001286:	1.69529	0.490174	1.96834	0.24903	0.803338	0.999634	1.12706	0.54882	3.05152	1.70198	3.74236	0
OG0001287:	9.93611	-0.998617	1.17971	-0.84649	0.397279	0.999634	7.21321	21.404	13.2233	0	17.7762	0
OG0001288:	1.28742	-0.385659	2.28641	-0.168674	0.866053	0.999634	2.25413	1.64646	1.01717	0	2.80677	0
OG0001289:	2.79153	-0.0404815	1.98331	-0.0204111	0.983715	0.999634	1.12706	0	8.13739	0	7.48473	0
OG0001290:	1.41927	0.554548	2.4129	0.229826	0.818227	0.999634	1.8033	0	2.03435	0	4.67795	0
OG0001291:	0.817228	3.43642	3.25518	1.05568	0.291115	0.999634	0.225413	0	0	0	4.67795	0
OG0001292:	0.594099	0.743971	3.36043	0.221391	0.824788	0.999634	0.676238	0	1.01717	0	1.87118	0
OG0001293:	0.607696	-0.443387	3.32673	-0.13328	0.893972	0.999634	0.676238	0	2.03435	0	0.935591	0
OG0001294:	5.3104	0.744591	1.33763	0.556648	0.577768	0.999634	4.73367	1.64646	6.10304	0	14.9695	4.40976
OG0001295:	1.64543	0.667584	2.09868	0.318097	0.750412	0.999634	1.12706	1.09764	2.03435	0	5.61355	0
OG0001296:	0.873533	2.13643	2.91263	0.733507	0.463249	0.999634	0.901651	0	0	3.40396	0.935591	0
OG0001297:	5.22235	-0.021216	1.47516	-0.0143821	0.988525	0.999634	8.56568	0	8.13739	3.40396	11.2271	0
OG0001298:	0.580502	2.05115	3.68782	0.556197	0.578076	0.999634	0.676238	0	0	0	2.80677	0
OG0001299:	1.11306	0.721087	2.63971	0.273169	0.784723	0.999634	0.901651	0	2.03435	0	3.74236	0
OG0001300:	5.94342	0.90034	1.58491	0.568072	0.569986	0.999634	6.08614	0	7.12021	0	22.4542	0
OG0001301:	2.58908	0.153413	1.75112	0.0876088	0.930188	0.999634	2.25413	2.7441	3.05152	0	7.48473	0
OG0001302:	0.0375688	1.08512	4.06156	0.267168	0.789339	0.999634	0.225413	0	0	0	0	0
OG0001303:	4.10595	-0.732001	1.36139	-0.537686	0.590794	0.999634	5.63532	2.19528	7.12021	3.40396	1.87118	4.40976
OG0001304:	5.06718	1.64024	1.21056	1.35494	0.175436	0.999634	3.38119	1.09764	3.05152	11.9139	6.54914	4.40976
OG0001305:	2.58364	3.56125	2.0698	1.72058	0.0853278	0.999634	0.450825	0	1.01717	0	14.0339	0
OG0001306:	0.580502	2.05115	3.68782	0.556197	0.578076	0.999634	0.676238	0	0	0	2.80677	0
OG0001307:	1.59588	2.06258	2.22576	0.926686	0.354089	0.999634	0.225413	0	2.03435	1.70198	5.61355	0
OG0001308:	2.52989	-0.84042	2.0182	-0.416421	0.677102	0.999634	3.38119	0	7.12021	0	4.67795	0
OG0001309:	4.47674	1.24661	1.31606	0.94723	0.343521	0.999634	2.25413	1.09764	4.06869	3.40396	2.80677	13.2293
OG0001310:	1.06493	0.138621	2.47655	0.0559736	0.955363	0.999634	0.450825	1.09764	2.03435	0	2.80677	0
OG0001311:	1.01395	0.28984	2.80009	0.103511	0.917557	0.999634	0.225413	0	3.05152	0	2.80677	0
OG0001312:	1.15629	1.43082	2.67159	0.535566	0.592258	0.999634	0.225413	0	2.03435	0	4.67795	0
OG0001313:	0.618372	-1.79355	3.25356	-0.551258	0.581457	0.999634	1.12706	0.54882	2.03435	0	0	0
OG0001314:	1.23936	-0.259412	2.53852	-0.10219	0.918606	0.999634	1.57789	0	3.05152	0	2.80677	0
OG0001315:	0.319804	-0.852249	3.98721	-0.213746	0.830745	0.999634	0.901651	0	1.01717	0	0	0
OG0001316:	0.155932	2.79782	4.06466	0.68833	0.491245	0.999634	0	0	0	0	0.935591	0
OG0001317:	1.67996	1.66895	2.29015	0.72875	0.466154	0.999634	1.57789	0	1.01717	0	7.48473	0
OG0001318:	1.11287	1.39491	2.61519	0.533387	0.593765	0.999634	0.901651	1.09764	0	0	4.67795	0
OG0001319:	27.3591	0.0180221	0.637739	0.0282594	0.977455	0.999634	25.2462	32.3804	24.4122	35.7416	24.3254	22.0488
OG0001320:	0.546155	-1.58143	3.80918	-0.415164	0.678022	0.999634	0.225413	0	3.05152	0	0	0
OG0001321:	0.910982	-0.372881	2.63936	-0.141277	0.887651	0.999634	2.02871	0.54882	1.01717	0	1.87118	0
OG0001322:	1.77538	-1.2669	1.96663	-0.6442	0.519446	0.999634	3.15578	3.84174	1.01717	1.70198	0.935591	0
OG0001323:	1.02463	-0.532553	2.54751	-0.209049	0.83441	0.999634	0.676238	0.54882	3.05152	0	1.87118	0
OG0001324:	3.00504	-0.16719	1.6527	-0.101161	0.919422	0.999634	2.47954	2.7441	3.05152	0	0.935591	8.81951
OG0001325:	3.91916	0.331709	1.311	0.253019	0.800254	0.999634	3.83202	4.39056	2.03435	5.10594	3.74236	4.40976
OG0001326:	0.112706	0.266309	4.03951	0.065926	0.947437	0.999634	0.676238	0	0	0	0	0
OG0001327:	0.42457	1.64591	4.00584	0.410878	0.681162	0.999634	0.676238	0	0	0	1.87118	0
OG0001328:	1.19899	-1.68828	2.36381	-0.714219	0.475092	0.999634	2.02871	2.19528	2.03435	0	0.935591	0
OG0001329:	1.60513	0.248159	2.14448	0.11572	0.907874	0.999634	1.35248	0.54882	3.05152	0	4.67795	0
OG0001330:	0.169529	0.699205	4.05161	0.172575	0.862986	0.999634	0	0	1.01717	0	0	0
OG0001331:	0.244666	-0.38867	4.01124	-0.0968952	0.92281	0.999634	0.450825	0	1.01717	0	0	0
OG0001332:	0.55653	1.01838	3.45606	0.294667	0.768248	0.999634	0.450825	0	1.01717	0	1.87118	0
OG0001333:	0.363029	0.92215	4.01324	0.229777	0.818265	0.999634	0.225413	0	1.01717	0	0.935591	0
OG0001334:	0.949188	3.09831	3.12716	0.990772	0.321797	0.999634	0	0	1.01717	0	4.67795	0
OG0001335:	0.597136	-1.73072	3.30021	-0.524428	0.599981	0.999634	0.450825	1.09764	2.03435	0	0	0
OG0001336:	1.67704	1.58998	2.28106	0.697037	0.48578	0.999634	2.02871	0.54882	0	0	7.48473	0
OG0001337:	1.78475	0.802219	2.22459	0.360614	0.718388	0.999634	2.25413	1.64646	0	6.80792	0	0
OG0001338:	17.7311	-0.51148	0.75851	-0.674323	0.500106	0.999634	16.2297	30.1851	17.2919	17.0198	16.8406	8.81951
OG0001339:	1.02755	-0.533715	2.82045	-0.18923	0.849912	0.999634	0.225413	0	4.06869	0	1.87118	0
OG0001340:	0.69898	0.228845	3.12141	0.0733145	0.941556	0.999634	0.676238	1.64646	0	0	1.87118	0
OG0001341:	0.924579	-1.2492	2.62492	-0.475901	0.634145	0.999634	2.02871	0.54882	2.03435	0	0.935591	0
OG0001342:	2.26691	-0.596558	2.10142	-0.283883	0.7765	0.999634	1.8033	0	7.12021	0	4.67795	0
OG0001343:	3.52873	0.357721	1.50476	0.237727	0.812093	0.999634	6.08614	0.54882	3.05152	6.80792	4.67795	0
OG0001344:	4.14603	0.573333	1.73769	0.32994	0.741445	0.999634	2.70495	0	8.13739	0	14.0339	0
OG0001345:	29.9367	-0.294095	0.696093	-0.422494	0.672664	0.999634	34.4882	42.808	23.395	47.6554	22.4542	8.81951
OG0001346:	1.55266	1.37459	2.17372	0.632368	0.527146	0.999634	0.901651	0	2.03435	1.70198	4.67795	0
OG0001347:	0.967503	2.04941	3.03155	0.676028	0.499023	0.999634	1.12706	0	0	0	4.67795	0
OG0001348:	2.15004	0.637517	2.09484	0.304327	0.760879	0.999634	3.38119	0	2.03435	0	7.48473	0
OG0001349:	2.62679	0.365526	1.59345	0.229393	0.818563	0.999634	1.12706	1.64646	4.06869	1.70198	2.80677	4.40976
OG0001350:	2.40633	0.0166891	1.87552	0.00889836	0.9929	0.999634	2.25413	0.54882	5.08587	0	6.54914	0
OG0001351:	3.4813	1.51705	1.57763	0.961601	0.33625	0.999634	0.901651	0.54882	4.06869	0	6.54914	8.81951
OG0001352:	4.53376	0.274191	1.34726	0.203517	0.838731	0.999634	4.95908	3.29292	5.08587	1.70198	12.1627	0
OG0001353:	4.12007	0.527869	1.3319	0.396329	0.691862	0.999634	5.40991	2.7441	2.03435	1.70198	8.42032	4.40976
OG0001354:	0.84914	1.60913	3.1797	0.506064	0.612812	0.999634	1.35248	0	0	0	3.74236	0
OG0001355:	2.46513	-0.0861191	2.00841	-0.0428792	0.965798	0.999634	3.15578	0	5.08587	0	6.54914	0
OG0001356:	2.457	0.996721	1.81641	0.548732	0.58319	0.999634	2.25413	1.09764	2.03435	0	9.35591	0
OG0001357:	2.15699	-1.34595	1.92715	-0.698416	0.484917	0.999634	1.12706	4.93938	4.06869	0	2.80677	0
OG0001358:	0.349432	2.46472	4.02807	0.611887	0.540613	0.999634	0.225413	0	0	0	1.87118	0
OG0001359:	2.4421	-0.391833	2.09037	-0.187446	0.851311	0.999634	0.901651	0	8.13739	0	5.61355	0
OG0001360:	0.325461	1.563	4.03568	0.387296	0.698537	0.999634	0	0	1.01717	0	0.935591	0
OG0001361:	0.779659	4.27562	3.59398	1.18966	0.234179	0.999634	0	0	0	0	4.67795	0
OG0001362:	0.733999	-2.03549	3.34387	-0.608722	0.542709	0.999634	1.35248	0	3.05152	0	0	0
OG0001363:	1.16423	-0.0997262	2.601	-0.0383414	0.969415	0.999634	1.12706	0	3.05152	0	2.80677	0
OG0001364:	1.12343	2.25031	2.87387	0.783022	0.433614	0.999634	1.12706	0	0	0	5.61355	0
OG0001365:	2.29313	1.73507	1.89071	0.917684	0.358784	0.999634	1.35248	1.09764	1.01717	0	10.2915	0
OG0001366:	1.59917	1.24611	2.33032	0.534735	0.592833	0.999634	2.02871	0	1.01717	0	6.54914	0
OG0001367:	0.231069	1.47175	4.03363	0.364869	0.715209	0.999634	0.450825	0	0	0	0.935591	0
OG0001368:	0.532558	-0.150094	3.53936	-0.0424071	0.966174	0.999634	0.225413	0	2.03435	0	0.935591	0
OG0001369:	3.16995	-0.0634273	1.72786	-0.0367087	0.970717	0.999634	2.93037	0.54882	7.12021	0	8.42032	0
OG0001370:	0.637324	2.51042	3.61075	0.695262	0.486891	0.999634	0	0	1.01717	0	2.80677	0
OG0001371:	2.86962	-0.470157	1.74328	-0.269696	0.787394	0.999634	6.9878	1.64646	2.03435	0	6.54914	0
OG0001372:	0.779659	4.27562	3.59398	1.18966	0.234179	0.999634	0	0	0	0	4.67795	0
OG0001373:	2.18332	0.0688665	1.93248	0.0356362	0.971572	0.999634	1.8033	0	5.08587	3.40396	2.80677	0
OG0001374:	2.31257	1.32739	2.10199	0.631493	0.527718	0.999634	0.450825	0	4.06869	0	9.35591	0
OG0001375:	0.467795	3.7216	4.02634	0.924313	0.355323	0.999634	0	0	0	0	2.80677	0
OG0001376:	1.1882	0.492921	2.57061	0.191752	0.847936	0.999634	1.35248	0	2.03435	0	3.74236	0
OG0001377:	1.06983	0.0750605	2.66967	0.028116	0.97757	0.999634	1.57789	0	2.03435	0	2.80677	0
OG0001378:	4.6737	-0.768862	1.32425	-0.580604	0.561507	0.999634	6.08614	7.68349	5.08587	1.70198	7.48473	0
OG0001379:	3.45617	0.690712	1.48237	0.465952	0.64125	0.999634	2.47954	2.19528	4.06869	1.70198	10.2915	0
OG0001380:	2.79183	0.83241	1.61155	0.516528	0.605486	0.999634	2.47954	1.09764	3.05152	1.70198	8.42032	0
OG0001381:	2.37109	-0.569066	1.68815	-0.337094	0.736046	0.999634	3.15578	2.7441	3.05152	3.40396	1.87118	0
OG0001382:	1.5752	0.768955	2.32878	0.330196	0.741252	0.999634	1.8033	0	2.03435	0	5.61355	0
OG0001383:	1.09152	4.68709	3.1661	1.4804	0.138767	0.999634	0	0	0	0	6.54914	0
OG0001384:	1.14299	-0.0157845	2.45182	-0.00643786	0.994863	0.999634	0.450825	0.54882	3.05152	0	2.80677	0
OG0001385:	0.801197	-0.026527	2.99229	-0.00886511	0.992927	0.999634	0.901651	0	2.03435	0	1.87118	0
OG0001386:	0.679912	-0.717479	2.93131	-0.244764	0.806639	0.999634	1.57789	0.54882	1.01717	0	0.935591	0
OG0001387:	2.65487	1.2599	1.84914	0.681341	0.495656	0.999634	0.901651	0	4.06869	0	6.54914	4.40976
OG0001388:	4.67852	0.235866	1.46716	0.160763	0.87228	0.999634	3.15578	2.7441	8.13739	0	14.0339	0
OG0001389:	0.268638	1.13011	4.02353	0.280875	0.778806	0.999634	0.676238	0	0	0	0.935591	0
OG0001390:	1.84395	-0.153556	1.99404	-0.0770076	0.938618	0.999634	2.70495	1.64646	2.03435	0	4.67795	0
OG0001391:	0.876334	-0.249261	2.88994	-0.086251	0.931267	0.999634	1.35248	0	2.03435	0	1.87118	0
OG0001392:	0.854797	2.94771	3.19915	0.921405	0.356839	0.999634	0.450825	0	0	0	4.67795	0
OG0001393:	2.42434	1.00338	2.01251	0.498571	0.618081	0.999634	3.15578	0	2.03435	0	9.35591	0
OG0001394:	0.774304	-0.914499	2.79317	-0.327406	0.743361	0.999634	1.12706	0.54882	2.03435	0	0.935591	0
OG0001396:	1.98355	0.0769467	1.96173	0.0392238	0.968712	0.999634	3.15578	1.09764	2.03435	0	5.61355	0
OG0001397:	0.730777	1.10925	3.35988	0.330145	0.74129	0.999634	1.57789	0	0	0	2.80677	0
OG0001398:	1.06797	-1.45553	2.54684	-0.571505	0.567657	0.999634	0.225413	2.19528	3.05152	0	0.935591	0
OG0001399:	0.542933	2.39656	3.79397	0.631676	0.527599	0.999634	0.450825	0	0	0	2.80677	0
OG0001400:	3.67502	0.99221	1.77715	0.558314	0.57663	0.999634	2.93037	0	5.08587	0	14.0339	0
OG0001401:	6.39171	0.948175	1.31298	0.722152	0.470201	0.999634	4.95908	1.09764	8.13739	1.70198	22.4542	0
OG0001402:	0.868394	1.77472	2.92675	0.606381	0.544262	0.999634	0.450825	0	1.01717	0	3.74236	0
OG0001403:	1.3096	-0.351221	2.28386	-0.153784	0.87778	0.999634	0.901651	1.09764	3.05152	0	2.80677	0
OG0001404:	1.12666	-0.0119919	2.6373	-0.00454703	0.996372	0.999634	0.901651	0	3.05152	0	2.80677	0
OG0001405:	2.21069	-0.685823	1.75904	-0.389885	0.696621	0.999634	4.05743	1.64646	3.05152	1.70198	2.80677	0
OG0001406:	1.23936	-0.259412	2.53852	-0.10219	0.918606	0.999634	1.57789	0	3.05152	0	2.80677	0
OG0001407:	1.93257	0.138693	2.17454	0.0637803	0.949145	0.999634	2.93037	0	3.05152	0	5.61355	0
OG0001408:	2.46656	0.556032	1.84943	0.30065	0.763682	0.999634	2.47954	0	4.06869	1.70198	6.54914	0
OG0001409:	0.445922	-1.37493	3.96334	-0.346913	0.728657	0.999634	1.57789	1.09764	0	0	0	0
OG0001410:	2.18432	0.988446	1.92049	0.514683	0.606774	0.999634	1.8033	0	3.05152	1.70198	6.54914	0
OG0001411:	4.70537	0.963405	1.40272	0.68681	0.492203	0.999634	3.83202	4.93938	1.01717	0	14.0339	4.40976
OG0001412:	1.3145	-0.401793	2.48522	-0.161673	0.871563	0.999634	2.02871	0	3.05152	0	2.80677	0
OG0001413:	0.55653	1.01838	3.45606	0.294667	0.768248	0.999634	0.450825	0	1.01717	0	1.87118	0
OG0001414:	0.387117	-1.15907	3.97222	-0.291794	0.770444	0.999634	0.676238	1.64646	0	0	0	0
OG0001415:	0.499708	1.10791	3.91452	0.283027	0.777156	0.999634	1.12706	0	0	0	1.87118	0
OG0001416:	0.53162	-0.295758	3.82511	-0.0773201	0.938369	0.999634	2.25413	0	0	0	0.935591	0
OG0001417:	12.4723	-0.386559	0.825569	-0.468233	0.639618	0.999634	13.9756	12.6229	16.2748	11.9139	11.2271	8.81951
OG0001418:	1.75832	-0.0163346	2.25196	-0.00725349	0.994213	0.999634	1.8033	0	4.06869	0	4.67795	0
OG0001419:	1.12666	-0.0119919	2.6373	-0.00454703	0.996372	0.999634	0.901651	0	3.05152	0	2.80677	0
OG0001420:	1.30656	0.859565	2.4898	0.345234	0.729918	0.999634	1.12706	0	2.03435	0	4.67795	0
OG0001421:	0.750031	1.16942	3.06913	0.381028	0.703183	0.999634	0.676238	0	1.01717	0	2.80677	0
OG0001422:	8.53772	-0.394869	1.08978	-0.36234	0.717098	0.999634	11.7215	6.03703	13.2233	3.40396	16.8406	0
OG0001423:	0.736434	2.35137	3.36805	0.698139	0.48509	0.999634	0.676238	0	0	0	3.74236	0
OG0001424:	0.472815	-0.0468047	3.64063	-0.0128562	0.989743	0.999634	1.35248	0.54882	0	0	0.935591	0
OG0001425:	0.693208	1.31021	3.43355	0.381591	0.702765	0.999634	1.35248	0	0	0	2.80677	0
OG0001426:	9.39153	0.501605	3.21936	0.155809	0.876183	0.999634	6.31156	0	17.2919	0	32.7457	0
OG0001427:	1.01073	3.15413	3.01467	1.04626	0.29544	0.999634	0.450825	0	0	0	5.61355	0
OG0001428:	1.20745	0.506006	2.59891	0.194699	0.845629	0.999634	0.450825	0	3.05152	0	3.74236	0
OG0001429:	3.1861	0.199424	1.64188	0.121461	0.903326	0.999634	2.47954	2.19528	5.08587	0	9.35591	0
OG0001430:	2.85487	0.493319	1.76425	0.27962	0.779769	0.999634	3.15578	0.54882	4.06869	0	9.35591	0
OG0001431:	1.59917	1.24611	2.33032	0.534735	0.592833	0.999634	2.02871	0	1.01717	0	6.54914	0
OG0001432:	1.94711	-0.242701	2.22081	-0.109285	0.912976	0.999634	0.901651	0	6.10304	0	4.67795	0
OG0001433:	30.0378	-0.519545	0.637659	-0.814769	0.415205	0.999634	24.7954	36.2222	45.7728	28.9336	22.4542	22.0488
OG0001434:	1.83912	0.324488	2.22439	0.145877	0.884018	0.999634	1.35248	0	4.06869	0	5.61355	0
OG0001435:	2.21549	1.76864	1.75262	1.00914	0.312907	0.999634	0.676238	1.64646	1.01717	3.40396	6.54914	0
OG0001436:	1.63914	-1.48249	2.12594	-0.697333	0.485595	0.999634	4.28284	1.64646	2.03435	0	1.87118	0
OG0001437:	3.75735	1.16392	1.46725	0.793264	0.427624	0.999634	2.02871	1.64646	4.06869	1.70198	13.0983	0
OG0001438:	0.244666	-0.38867	4.01124	-0.0968952	0.92281	0.999634	0.450825	0	1.01717	0	0	0
OG0001439:	1.52726	-0.149394	2.36924	-0.0630555	0.949722	0.999634	1.35248	0	4.06869	0	3.74236	0
OG0001440:	0.750332	-2.05712	3.04036	-0.676606	0.498656	0.999634	0.901651	0.54882	3.05152	0	0	0
OG0001441:	3.45654	0.170874	1.69738	0.100669	0.919813	0.999634	2.47954	0	8.13739	1.70198	8.42032	0
OG0001442:	1.1854	2.56038	2.57727	0.993446	0.320493	0.999634	0.901651	0	0	3.40396	2.80677	0
OG0001443:	1.42815	-0.5378	2.46709	-0.21799	0.827437	0.999634	0.676238	0	5.08587	0	2.80677	0
OG0001444:	1.71491	0.0274958	2.05786	0.0133614	0.989339	0.999634	2.47954	1.09764	2.03435	0	4.67795	0
OG0001445:	3.20156	0.404418	1.84569	0.219115	0.82656	0.999634	3.83202	0	5.08587	0	10.2915	0
OG0001446:	2.20151	-0.943183	1.94476	-0.484988	0.627685	0.999634	3.83202	0.54882	5.08587	0	3.74236	0
OG0001447:	3.04493	0.40657	1.55463	0.261523	0.793689	0.999634	5.18449	1.09764	2.03435	3.40396	6.54914	0
OG0001448:	0.935591	4.4865	3.35442	1.33749	0.181063	0.999634	0	0	0	0	5.61355	0
OG0001449:	0.553609	0.853888	3.43292	0.248735	0.803565	0.999634	0.901651	0.54882	0	0	1.87118	0
OG0001450:	1.27203	-0.2802	2.31838	-0.12086	0.903802	0.999634	0.676238	1.09764	3.05152	0	2.80677	0
OG0001451:	1.53048	-2.04111	2.4613	-0.829278	0.406947	0.999634	1.12706	0	7.12021	0	0.935591	0
OG0001452:	1.3145	-0.401793	2.48522	-0.161673	0.871563	0.999634	2.02871	0	3.05152	0	2.80677	0
OG0001453:	2.86113	0.676349	1.61047	0.419971	0.674507	0.999634	3.83202	2.19528	1.01717	1.70198	8.42032	0
OG0001454:	1.94355	-1.73668	2.02678	-0.856866	0.391519	0.999634	3.6066	1.09764	5.08587	0	1.87118	0
OG0001455:	4.14145	0.881397	1.43228	0.615381	0.538303	0.999634	2.47954	1.64646	5.08587	0	11.2271	4.40976
OG0001456:	1.35995	0.333182	2.1467	0.155206	0.876659	0.999634	2.25413	0.54882	1.01717	3.40396	0.935591	0
OG0001457:	1.88141	0.654727	2.18777	0.299266	0.764737	0.999634	2.70495	0	2.03435	0	6.54914	0
OG0001458:	0.903528	-2.32979	3.10244	-0.750956	0.452679	0.999634	1.35248	0	4.06869	0	0	0
OG0001459:	0.462139	1.34685	3.99138	0.337441	0.735785	0.999634	0.901651	0	0	0	1.87118	0
OG0001460:	6.06947	-0.300005	1.23323	-0.243267	0.807798	0.999634	4.95908	7.68349	8.13739	0	11.2271	4.40976
OG0001461:	2.18708	0.7466	1.97955	0.377157	0.706057	0.999634	0.901651	0	4.06869	0	3.74236	4.40976
OG0001462:	1.68255	-1.50282	2.15275	-0.698097	0.485117	0.999634	3.6066	0.54882	4.06869	0	1.87118	0
OG0001463:	4.62177	0.420921	1.68791	0.249373	0.803072	0.999634	3.6066	0	9.15456	0	14.9695	0
OG0001464:	1.50646	2.3492	2.29371	1.02419	0.305744	0.999634	0.676238	0.54882	0	3.40396	0	4.40976
OG0001465:	1.13138	0.580416	2.63031	0.220665	0.825353	0.999634	2.02871	0	1.01717	0	3.74236	0
OG0001466:	4.21138	0.158127	1.3416	0.117865	0.906175	0.999634	4.05743	6.58585	2.03435	5.10594	7.48473	0
OG0001467:	0.207098	0.058354	4.02926	0.0144825	0.988445	0.999634	0.225413	0	1.01717	0	0	0
OG0001468:	2.03505	2.59221	2.17109	1.19397	0.232491	0.999634	0.901651	0	1.01717	0	10.2915	0
OG0001469:	0.933157	-0.346563	2.84939	-0.121627	0.903194	0.999634	0.676238	0	3.05152	0	1.87118	0
OG0001470:	3.34097	-1.40084	1.59026	-0.880887	0.378379	0.999634	2.25413	4.39056	7.12021	0	1.87118	4.40976
OG0001471:	6.05911	-1.40661	1.30872	-1.0748	0.282465	0.999634	9.91816	9.87877	8.13739	0	8.42032	0
OG0001472:	1.80061	0.314044	2.23099	0.140764	0.888056	0.999634	3.15578	0	2.03435	0	5.61355	0
OG0001473:	1.38022	0.474786	2.3506	0.201985	0.839929	0.999634	0.901651	0	2.03435	0	0.935591	4.40976
OG0001475:	0.832923	-0.216669	2.91757	-0.0742634	0.940801	0.999634	2.02871	1.09764	0	0	1.87118	0
OG0001476:	1.11306	0.721087	2.63971	0.273169	0.784723	0.999634	0.901651	0	2.03435	0	3.74236	0
OG0001477:	2.04056	-0.379106	2.14765	-0.176522	0.859884	0.999634	2.47954	0	5.08587	0	4.67795	0
OG0001478:	3.26176	1.59536	1.91378	0.833616	0.404497	0.999634	0.450825	0	5.08587	0	14.0339	0
OG0001479:	1.20179	-0.181991	2.56836	-0.0708587	0.94351	0.999634	1.35248	0	3.05152	0	2.80677	0
OG0001480:	0.155932	2.79782	4.06466	0.68833	0.491245	0.999634	0	0	0	0	0.935591	0
OG0001481:	0.387001	1.98755	4.01598	0.49491	0.620664	0.999634	0.450825	0	0	0	1.87118	0
OG0001482:	1.70244	0.102012	2.3402	0.043591	0.96523	0.999634	0.450825	0	5.08587	0	4.67795	0
OG0001483:	0.649983	0.362023	3.53227	0.10249	0.918368	0.999634	2.02871	0	0	0	1.87118	0
OG0001484:	1.75667	0.337498	1.95968	0.172221	0.863264	0.999634	1.12706	1.09764	2.03435	0	1.87118	4.40976
OG0001485:	0.930235	-0.3616	2.61004	-0.138542	0.889812	0.999634	1.12706	0.54882	2.03435	0	1.87118	0
OG0001486:	0.451764	-1.32557	3.96526	-0.334295	0.738157	0.999634	0.676238	0	2.03435	0	0	0
OG0001487:	0.669236	0.37534	3.2029	0.117188	0.906711	0.999634	1.12706	0	1.01717	0	1.87118	0
OG0001488:	2.50513	1.27031	1.99009	0.638316	0.523268	0.999634	2.70495	0	2.03435	0	10.2915	0
OG0001489:	0.0375688	1.08512	4.06156	0.267168	0.789339	0.999634	0.225413	0	0	0	0	0
OG0001490:	1.57372	0.811295	2.20841	0.367367	0.713345	0.999634	1.12706	0	2.03435	0	1.87118	4.40976
OG0001491:	1.20681	-1.69282	2.40789	-0.703032	0.482036	0.999634	2.70495	0.54882	3.05152	0	0.935591	0
OG0001492:	0.594099	0.743971	3.36043	0.221391	0.824788	0.999634	0.676238	0	1.01717	0	1.87118	0
OG0001493:	5.50818	0.921528	1.20345	0.76574	0.443831	0.999634	4.05743	3.84174	4.06869	1.70198	14.9695	4.40976
OG0001494:	4.30047	-0.147887	1.78294	-0.0829455	0.933895	0.999634	1.35248	0	13.2233	0	11.2271	0
OG0001495:	2.99329	-0.306438	1.66402	-0.184155	0.853892	0.999634	3.15578	0.54882	6.10304	0	3.74236	4.40976
OG0001496:	3.42647	1.11003	1.43302	0.774608	0.438571	0.999634	2.25413	2.7441	2.03435	5.10594	8.42032	0
OG0001498:	5.98392	1.57081	1.15315	1.36219	0.173138	0.999634	3.83202	1.64646	4.06869	5.10594	16.8406	4.40976
OG0001499:	36.05	-1.64761	0.654041	-2.51912	0.0117648	0.999634	45.9842	75.7372	42.7213	25.5297	13.0983	13.2293
OG0001500:	1.63768	1.31179	2.38004	0.551161	0.581523	0.999634	0.225413	0	3.05152	0	6.54914	0
OG0001501:	1.41927	0.554548	2.4129	0.229826	0.818227	0.999634	1.8033	0	2.03435	0	4.67795	0
OG0001502:	0.456482	0.0163833	3.97128	0.00412544	0.996708	0.999634	1.8033	0	0	0	0.935591	0
OG0001503:	0.481393	2.0788	4.01804	0.517367	0.6049	0.999634	0	0	1.01717	0	1.87118	0
OG0001504:	3.83691	0.634104	1.64404	0.385699	0.69972	0.999634	2.25413	0.54882	7.12021	0	13.0983	0
OG0001505:	1.43286	-0.0141321	2.40782	-0.00586922	0.995317	0.999634	1.8033	0	3.05152	0	3.74236	0
OG0001506:	0.18294	-0.162169	4.01974	-0.0403432	0.96782	0.999634	0	1.09764	0	0	0	0
OG0001507:	26.1326	-0.502424	0.689773	-0.72839	0.466375	0.999634	32.4594	40.0639	19.3263	32.3376	14.9695	17.639
OG0001508:	1.41032	0.506857	2.26091	0.224182	0.822615	0.999634	0.901651	0	3.05152	1.70198	2.80677	0
OG0001509:	4.47976	1.10029	1.23196	0.893126	0.37179	0.999634	2.47954	2.7441	3.05152	5.10594	4.67795	8.81951
OG0001510:	0.403334	2.0788	4.01804	0.517367	0.6049	0.999634	0	0.54882	0	0	1.87118	0
OG0001511:	4.15869	0.330182	1.72149	0.1918	0.847899	0.999634	4.73367	0	7.12021	0	13.0983	0
OG0001512:	1.65356	-0.861318	2.31538	-0.371998	0.709894	0.999634	2.02871	0	5.08587	0	2.80677	0
OG0001513:	1.31922	0.124029	2.50301	0.0495518	0.96048	0.999634	3.15578	0	1.01717	0	3.74236	0
OG0001514:	2.62665	0.112156	1.74075	0.0644295	0.948628	0.999634	2.47954	2.7441	3.05152	0	7.48473	0
OG0001515:	0.649983	0.362023	3.53227	0.10249	0.918368	0.999634	2.02871	0	0	0	1.87118	0
OG0001516:	2.6262	0.255884	1.78505	0.143348	0.886015	0.999634	3.6066	0	4.06869	3.40396	4.67795	0
OG0001517:	0.373705	-1.07368	3.9744	-0.270148	0.787046	0.999634	0.676238	0.54882	1.01717	0	0	0
OG0001518:	2.12945	2.35154	2.15075	1.09336	0.274237	0.999634	0.450825	0	2.03435	0	10.2915	0
OG0001519:	1.26656	-1.74442	2.58021	-0.676074	0.498993	0.999634	1.57789	0	5.08587	0	0.935591	0
OG0001520:	0.763628	0.100796	3.05314	0.033014	0.973663	0.999634	0.676238	0	2.03435	0	1.87118	0
OG0001521:	2.12345	-0.875578	1.92304	-0.455309	0.648887	0.999634	3.83202	1.09764	4.06869	0	3.74236	0
OG0001522:	24.406	-0.751917	0.672676	-1.1178	0.263652	0.999634	32.6848	34.0269	24.4122	13.6158	19.6474	22.0488
OG0001523:	1.02171	-0.560291	2.49938	-0.224172	0.822623	0.999634	1.12706	1.09764	2.03435	0	1.87118	0
OG0001524:	1.1567	-2.68392	2.58771	-1.03718	0.299652	0.999634	0.676238	2.19528	4.06869	0	0	0
OG0001525:	0.726059	0.241738	3.12477	0.0773619	0.938336	0.999634	0.450825	0	2.03435	0	1.87118	0
OG0001526:	1.05946	-1.44783	2.73094	-0.530157	0.596003	0.999634	1.35248	0	4.06869	0	0.935591	0
OG0001527:	3.26367	1.19447	1.64444	0.726372	0.467611	0.999634	2.25413	2.19528	2.03435	0	13.0983	0
OG0001528:	2.94668	-1.47451	1.69378	-0.870545	0.384002	0.999634	3.83202	6.03703	4.06869	0	3.74236	0
OG0001529:	2.44359	1.01605	2.00111	0.507743	0.611633	0.999634	2.25413	0	3.05152	0	9.35591	0
OG0001530:	2.8155	0.245383	1.95823	0.125309	0.900279	0.999634	1.35248	0	7.12021	0	8.42032	0
OG0001531:	4.28271	0.664636	1.7117	0.38829	0.697801	0.999634	3.6066	0	7.12021	0	14.9695	0
OG0001532:	0.505665	-1.48358	3.53863	-0.419253	0.675031	0.999634	0.450825	0.54882	2.03435	0	0	0
OG0001533:	1.32016	0.220436	2.48555	0.0886872	0.92933	0.999634	1.12706	0	3.05152	0	3.74236	0
OG0001534:	7.09286	2.39445	3.16353	0.756893	0.449114	0.999634	0.901651	0	6.10304	0	35.5525	0
OG0001535:	1.1074	-0.0174787	2.63671	-0.00662899	0.994711	0.999634	1.8033	0	2.03435	0	2.80677	0
OG0001536:	1.3093	1.56915	2.33446	0.672166	0.501478	0.999634	0.676238	0.54882	1.01717	0	5.61355	0
OG0001537:	0.518961	1.46121	3.57625	0.408586	0.682844	0.999634	0.225413	0	1.01717	0	1.87118	0
OG0001538:	3.15066	2.45294	1.83815	1.33446	0.182052	0.999634	1.35248	1.64646	0	0	15.905	0
OG0001539:	5.00252	-0.886266	1.36279	-0.650333	0.515477	0.999634	5.40991	2.19528	13.2233	1.70198	7.48473	0
OG0001540:	0.438167	0.209309	3.77323	0.055472	0.955762	0.999634	0.676238	0	1.01717	0	0.935591	0
OG0001541:	2.51779	0.813029	2.02862	0.40078	0.688582	0.999634	4.73367	0	1.01717	0	9.35591	0
OG0001542:	0.932971	0.452917	2.58734	0.175051	0.861039	0.999634	0.676238	1.09764	1.01717	0	2.80677	0
OG0001543:	0.311864	3.31362	4.04714	0.818756	0.412926	0.999634	0	0	0	0	1.87118	0
OG0001544:	0.610431	0.708261	3.10219	0.22831	0.819405	0.999634	0.225413	0.54882	1.01717	0	1.87118	0
OG0001545:	0.774424	2.01769	3.10793	0.649206	0.516205	0.999634	0.225413	0	1.01717	3.40396	0	0
OG0001546:	0.169529	0.699205	4.05161	0.172575	0.862986	0.999634	0	0	1.01717	0	0	0
OG0001547:	1.07549	0.852675	2.6817	0.31796	0.750515	0.999634	0.676238	0	2.03435	0	3.74236	0
OG0001548:	1.8898	1.69828	2.04218	0.831601	0.405634	0.999634	1.35248	0.54882	1.01717	0	8.42032	0
OG0001549:	0.967503	2.04941	3.03155	0.676028	0.499023	0.999634	1.12706	0	0	0	4.67795	0
OG0001550:	2.0315	0.777811	2.11582	0.367617	0.713159	0.999634	3.6066	1.09764	0	0	7.48473	0
OG0001551:	1.53291	0.39687	2.40876	0.164761	0.869132	0.999634	0.450825	0	4.06869	0	4.67795	0
OG0001552:	3.91426	-0.819576	1.38536	-0.591597	0.55412	0.999634	3.83202	7.68349	3.05152	1.70198	2.80677	4.40976
OG0001553:	1.56482	-0.212672	2.34631	-0.0906412	0.927778	0.999634	1.57789	0	4.06869	0	3.74236	0
OG0001554:	0.913903	-0.347966	2.84561	-0.122282	0.902676	0.999634	1.57789	0	2.03435	0	1.87118	0
OG0001555:	0.518961	1.46121	3.57625	0.408586	0.682844	0.999634	0.225413	0	1.01717	0	1.87118	0
OG0001556:	5.92106	0.0708942	1.24507	0.0569401	0.954593	0.999634	5.40991	5.4882	7.12021	0	13.0983	4.40976
OG0001557:	8.2604	0.969177	1.05083	0.922293	0.356376	0.999634	10.1436	2.19528	4.06869	18.7218	5.61355	8.81951
OG0001558:	2.66994	0.72739	1.96488	0.370195	0.711237	0.999634	1.57789	0	5.08587	0	9.35591	0
OG0001559:	1.09381	0.694048	2.66104	0.260818	0.794233	0.999634	1.8033	0	1.01717	0	3.74236	0
OG0001560:	1.59207	-0.604469	2.14976	-0.28118	0.778573	0.999634	0.901651	2.19528	3.05152	3.40396	0	0
OG0001561:	1.61319	0.482483	2.1385	0.225617	0.821499	0.999634	1.35248	0	3.05152	3.40396	1.87118	0
OG0001562:	3.52474	1.18209	1.80542	0.654746	0.512631	0.999634	2.02871	0	5.08587	0	14.0339	0
OG0001563:	1.2957	2.42795	2.52379	0.962027	0.336036	0.999634	0.676238	0.54882	0	0	6.54914	0
OG0001564:	0.965069	-1.30614	2.80686	-0.465341	0.641687	0.999634	1.8033	0	3.05152	0	0.935591	0
OG0001565:	11.5879	0.471877	0.948387	0.497558	0.618796	0.999634	12.1723	3.29292	12.2061	5.10594	10.2915	26.4585
OG0001566:	1.56674	-0.802473	2.14081	-0.374846	0.707775	0.999634	3.38119	2.19528	1.01717	0	2.80677	0
OG0001567:	1.98145	1.00554	2.15202	0.467254	0.640318	0.999634	1.35248	0	3.05152	0	7.48473	0
OG0001568:	0.967503	2.04941	3.03155	0.676028	0.499023	0.999634	1.12706	0	0	0	4.67795	0
OG0001569:	0.602039	-1.76362	3.60286	-0.489505	0.624484	0.999634	1.57789	0	2.03435	0	0	0
OG0001570:	2.64255	-0.051609	1.81021	-0.02851	0.977255	0.999634	4.95908	2.7441	0	0	3.74236	4.40976
OG0001571:	33.8373	-0.0955783	0.609849	-0.156724	0.875462	0.999634	31.3324	38.4174	35.6011	45.9534	25.261	26.4585
OG0001572:	1.36016	3.1692	2.70096	1.17336	0.240651	0.999634	0.676238	0	0	0	7.48473	0
OG0001573:	1.54557	-0.212805	2.34548	-0.0907297	0.927707	0.999634	2.47954	0	3.05152	0	3.74236	0
OG0001575:	0.508401	-0.0916873	3.59718	-0.0254887	0.979665	0.999634	0	1.09764	1.01717	0	0.935591	0
OG0001576:	1.20423	2.98898	2.81803	1.06066	0.288844	0.999634	0.676238	0	0	0	6.54914	0
OG0001578:	1.004	-0.929645	2.7321	-0.340267	0.733655	0.999634	1.57789	2.7441	0	1.70198	0	0
OG0001579:	1.75181	2.24355	2.16094	1.03823	0.299163	0.999634	0.225413	0	2.03435	1.70198	6.54914	0
OG0001581:	0.637324	2.51042	3.61075	0.695262	0.486891	0.999634	0	0	1.01717	0	2.80677	0
OG0001582:	4.113	1.03911	1.55607	0.667774	0.504278	0.999634	3.6066	1.09764	4.06869	0	15.905	0
OG0001584:	1.99554	1.25532	2.00195	0.627049	0.530627	0.999634	2.70495	0	1.01717	1.70198	6.54914	0
OG0001585:	2.275	1.40993	2.15301	0.654862	0.512557	0.999634	0.225413	0	4.06869	0	9.35591	0
OG0001586:	4.42658	-0.26037	1.38747	-0.187658	0.851145	0.999634	3.38119	8.23231	3.05152	0	7.48473	4.40976
OG0001587:	2.58623	0.49179	1.82075	0.270103	0.787081	0.999634	2.47954	0.54882	4.06869	0	8.42032	0
OG0001588:	1.64139	0.565605	2.13353	0.265103	0.79093	0.999634	1.35248	0	3.05152	1.70198	3.74236	0
OG0001589:	2.14612	-0.219418	1.82039	-0.120534	0.90406	0.999634	3.83202	0.54882	3.05152	1.70198	3.74236	0
OG0001590:	0.658862	-1.87046	3.49233	-0.53559	0.592242	0.999634	0.901651	0	3.05152	0	0	0
OG0001591:	3.17623	-0.466507	1.57562	-0.296078	0.76717	0.999634	3.15578	1.64646	6.10304	0	3.74236	4.40976
OG0001592:	0.438167	0.209309	3.77323	0.055472	0.955762	0.999634	0.676238	0	1.01717	0	0.935591	0
OG0001593:	14.2063	0.269285	0.776992	0.346574	0.728912	0.999634	15.1027	12.6229	11.1889	15.3178	17.7762	13.2293
OG0001594:	1.41728	0.661933	2.31795	0.285568	0.775209	0.999634	0.225413	0.54882	3.05152	0	4.67795	0
OG0001595:	2.76393	-0.165835	1.58699	-0.104497	0.916775	0.999634	2.70495	1.64646	5.08587	3.40396	3.74236	0
OG0001596:	4.52485	-0.228078	1.30521	-0.174744	0.86128	0.999634	7.66403	2.7441	5.08587	5.10594	6.54914	0
OG0001597:	4.69335	-0.170394	1.50468	-0.113243	0.909838	0.999634	6.76238	1.09764	8.13739	0	12.1627	0
OG0001598:	1.95183	0.141	2.17271	0.0648961	0.948257	0.999634	2.02871	0	4.06869	0	5.61355	0
OG0001599:	1.27693	-0.332526	2.51093	-0.132431	0.894643	0.999634	1.8033	0	3.05152	0	2.80677	0
OG0001600:	0.97316	3.64765	3.05862	1.19258	0.233034	0.999634	0.225413	0	0	0	5.61355	0
OG0001601:	1.35915	1.29605	2.29094	0.565728	0.571579	0.999634	0.676238	0	2.03435	1.70198	3.74236	0
OG0001602:	1.37376	2.17385	2.48226	0.875756	0.381162	0.999634	0.676238	0	1.01717	0	6.54914	0
OG0001603:	18.246	-0.401055	0.756356	-0.530246	0.595942	0.999634	14.8772	31.8316	16.2748	13.6158	19.6474	13.2293
OG0001604:	2.52101	-0.164735	1.99407	-0.0826125	0.93416	0.999634	4.50825	0	4.06869	0	6.54914	0
OG0001605:	2.6308	-0.26325	1.82941	-0.143899	0.88558	0.999634	5.63532	0.54882	3.05152	0	6.54914	0
OG0001606:	0.760827	3.29837	3.08763	1.06825	0.285406	0.999634	0.225413	0	0	3.40396	0.935591	0
OG0001607:	1.40399	-0.485188	2.27387	-0.213376	0.831034	0.999634	0.450825	1.09764	4.06869	0	2.80677	0
OG0001608:	0.790335	2.01278	3.01253	0.668137	0.504046	0.999634	0.450825	0.54882	0	0	3.74236	0
OG0001609:	2.00766	0.854755	1.89794	0.45036	0.652451	0.999634	2.02871	0	2.03435	1.70198	1.87118	4.40976
OG0001610:	0.881991	0.673895	2.89648	0.23266	0.816025	0.999634	0.450825	0	2.03435	0	2.80677	0
OG0001611:	1.0458	2.3483	2.52101	0.931489	0.351601	0.999634	0.450825	0.54882	0	3.40396	1.87118	0
OG0001612:	5.90934	1.30062	1.41602	0.918505	0.358355	0.999634	3.38119	1.64646	6.10304	0	24.3254	0
OG0001613:	1.93501	2.03866	2.36165	0.863238	0.388007	0.999634	2.25413	0	0	0	9.35591	0
OG0001614:	2.43	1.42391	2.00854	0.708928	0.478369	0.999634	2.25413	0	2.03435	0	10.2915	0
OG0001615:	1.08343	-0.684258	2.68369	-0.25497	0.798747	0.999634	1.57789	0	3.05152	0	1.87118	0
OG0001616:	0.435246	0.134523	3.76052	0.0357725	0.971464	0.999634	1.12706	0.54882	0	0	0.935591	0
OG0001617:	0.582786	-1.74617	3.66582	-0.476338	0.633834	0.999634	2.47954	0	1.01717	0	0	0
OG0001618:	0.467795	3.7216	4.02634	0.924313	0.355323	0.999634	0	0	0	0	2.80677	0
OG0001619:	0.803932	0.943317	2.76961	0.340596	0.733408	0.999634	0.450825	0.54882	1.01717	0	2.80677	0
OG0001620:	4.51472	0.707777	1.71778	0.412029	0.680318	0.999634	2.02871	0	9.15456	0	15.905	0
OG0001621:	2.96162	0.232532	1.52589	0.152391	0.878879	0.999634	1.35248	1.64646	5.08587	3.40396	1.87118	4.40976
OG0001622:	1.31222	1.6562	2.56303	0.64619	0.518157	0.999634	0.225413	0	2.03435	0	5.61355	0
OG0001623:	0.499708	1.10791	3.91452	0.283027	0.777156	0.999634	1.12706	0	0	0	1.87118	0
OG0001624:	3.16572	0.158804	1.6005	0.0992215	0.920962	0.999634	3.15578	0.54882	6.10304	1.70198	7.48473	0
OG0001625:	2.36132	0.842236	1.89363	0.444774	0.656483	0.999634	2.02871	0	3.05152	0	4.67795	4.40976
OG0001626:	0.400598	0.477514	3.91687	0.121912	0.902969	0.999634	0.450825	0	1.01717	0	0.935591	0
OG0001627:	0.155932	2.79782	4.06466	0.68833	0.491245	0.999634	0	0	0	0	0.935591	0
OG0001629:	1.64562	0.175034	2.31359	0.0756547	0.939694	0.999634	1.12706	0	4.06869	0	4.67795	0
OG0001630:	1.58651	2.2302	2.61269	0.853605	0.393324	0.999634	0	0	2.03435	0	7.48473	0
OG0001631:	0.169529	0.699205	4.05161	0.172575	0.862986	0.999634	0	0	1.01717	0	0	0
OG0001632:	0.900607	-2.33731	2.83423	-0.824669	0.409559	0.999634	1.8033	0.54882	3.05152	0	0	0
OG0001633:	2.42756	-0.04429	2.01854	-0.0219415	0.982495	0.999634	2.93037	0	5.08587	0	6.54914	0
OG0001634:	7.33696	-0.784758	1.06499	-0.736871	0.461201	0.999634	6.76238	7.13467	13.2233	3.40396	4.67795	8.81951
OG0001635:	4.83224	1.9642	1.22128	1.60831	0.107768	0.999634	1.35248	1.64646	3.05152	8.5099	5.61355	8.81951
OG0001637:	6.50364	-0.580896	1.2943	-0.448811	0.653568	0.999634	7.21321	6.58585	11.1889	0	14.0339	0
OG0001638:	1.41908	1.0708	2.38952	0.448121	0.654066	0.999634	1.8033	1.09764	0	0	5.61355	0
OG0001639:	1.39107	0.483368	2.25307	0.214538	0.830128	0.999634	1.8033	0	2.03435	1.70198	2.80677	0
OG0001640:	0.0751376	0.607945	4.04957	0.150126	0.880665	0.999634	0.450825	0	0	0	0	0
OG0001641:	1.80271	-0.598404	2.07248	-0.288738	0.772782	0.999634	4.95908	1.09764	1.01717	0	3.74236	0
OG0001642:	1.21925	4.84822	2.79015	1.73762	0.0822777	0.999634	0	0	0	1.70198	5.61355	0
OG0001643:	2.62608	-0.566653	1.83349	-0.309058	0.757278	0.999634	4.50825	0.54882	5.08587	0	5.61355	0
OG0001644:	1.6409	-0.320741	2.62422	-0.122223	0.902722	0.999634	0	0	6.10304	0	3.74236	0
OG0001645:	0.42457	1.64591	4.00584	0.410878	0.681162	0.999634	0.676238	0	0	0	1.87118	0
OG0001646:	1.82272	2.39468	2.04507	1.17095	0.241618	0.999634	0.901651	0	1.01717	3.40396	5.61355	0
OG0001647:	2.61455	1.48007	1.8157	0.815149	0.414987	0.999634	1.57789	0	3.05152	1.70198	9.35591	0
OG0001648:	1.24355	-0.269849	2.9393	-0.0918073	0.926851	0.999634	0	0	3.05152	0	0	4.40976
OG0001649:	4.44902	1.15052	1.68978	0.680869	0.495954	0.999634	3.83202	0	5.08587	0	17.7762	0
OG0001650:	1.586	1.70984	2.1355	0.800674	0.42332	0.999634	1.35248	0	1.01717	3.40396	3.74236	0
OG0001651:	1.54067	-0.160874	2.14266	-0.0750812	0.94015	0.999634	1.35248	1.09764	3.05152	0	3.74236	0
OG0001652:	0.806853	0.987549	3.30817	0.298519	0.765307	0.999634	0	0	2.03435	0	2.80677	0
OG0001653:	0.599118	-1.78309	3.30358	-0.539744	0.589373	0.999634	2.02871	0.54882	1.01717	0	0	0
OG0001654:	0.416931	0.380247	3.89724	0.0975684	0.922275	0.999634	0	0.54882	1.01717	0	0.935591	0
OG0001655:	7.62809	-0.396402	1.01172	-0.391811	0.695198	0.999634	11.4961	7.68349	7.12021	8.5099	6.54914	4.40976
OG0001656:	0.91956	0.529853	2.83729	0.186746	0.85186	0.999634	0.676238	0	2.03435	0	2.80677	0
OG0001657:	1.5888	0.242315	2.32261	0.104329	0.916909	0.999634	1.8033	0	3.05152	0	4.67795	0
OG0001658:	1.4353	2.62216	2.63199	0.996267	0.319121	0.999634	1.12706	0	0	0	7.48473	0
OG0001659:	1.73615	-0.0196968	2.08781	-0.0094342	0.992473	0.999634	3.15578	0.54882	2.03435	0	4.67795	0
OG0001660:	0.806853	0.987549	3.30817	0.298519	0.765307	0.999634	0	0	2.03435	0	2.80677	0
OG0001661:	1.70394	2.19398	2.46631	0.889579	0.373692	0.999634	1.8033	0	0	0	8.42032	0
OG0001662:	1.48175	1.09827	2.46451	0.445636	0.655861	0.999634	0.225413	0	3.05152	0	5.61355	0
OG0001663:	0.363029	0.92215	4.01324	0.229777	0.818265	0.999634	0.225413	0	1.01717	0	0.935591	0
OG0001664:	2.19327	0.996388	2.07624	0.4799	0.631299	0.999634	2.70495	0	2.03435	0	8.42032	0
OG0001665:	0.537276	0.908123	3.80501	0.238665	0.811365	0.999634	1.35248	0	0	0	1.87118	0
OG0001666:	2.83625	1.52038	1.91529	0.793812	0.427305	0.999634	1.8033	0	3.05152	0	12.1627	0
OG0001667:	0.58646	-0.350958	3.42606	-0.102438	0.918409	0.999634	0	0.54882	2.03435	0	0.935591	0
OG0001668:	1.62585	4.94269	2.6181	1.88789	0.0590412	0.999634	0	0	0	0	0.935591	8.81951
OG0001669:	1.53471	0.831953	2.19045	0.37981	0.704087	0.999634	2.02871	0.54882	1.01717	0	5.61355	0
OG0001670:	1.84155	2.6766	2.25627	1.1863	0.235504	0.999634	0.676238	0	1.01717	0	9.35591	0
OG0001671:	0.438167	0.209309	3.77323	0.055472	0.955762	0.999634	0.676238	0	1.01717	0	0.935591	0
OG0001672:	0.518961	1.46121	3.57625	0.408586	0.682844	0.999634	0.225413	0	1.01717	0	1.87118	0
OG0001673:	0.438167	0.209309	3.77323	0.055472	0.955762	0.999634	0.676238	0	1.01717	0	0.935591	0
OG0001674:	0.262982	-0.664024	3.998	-0.166089	0.868087	0.999634	1.57789	0	0	0	0	0
OG0001675:	0.830825	2.22109	3.00799	0.738397	0.460273	0.999634	0.225413	0	1.01717	0	3.74236	0
OG0001676:	1.08021	1.46601	2.90296	0.505005	0.613555	0.999634	1.8033	0	0	0	4.67795	0
OG0001677:	4.52668	0.478043	1.36941	0.349086	0.727025	0.999634	2.25413	6.03703	4.06869	1.70198	13.0983	0
OG0001678:	2.59158	2.03521	1.97801	1.02892	0.303518	0.999634	1.35248	0	2.03435	0	12.1627	0
OG0001679:	0.42457	1.64591	4.00584	0.410878	0.681162	0.999634	0.676238	0	0	0	1.87118	0
OG0001680:	36.476	-0.809255	0.642596	-1.25935	0.207902	0.999634	44.4063	48.845	41.7041	20.4238	14.9695	48.5073
OG0001681:	2.18481	1.63991	2.05776	0.79694	0.425486	0.999634	3.15578	0	0	3.40396	6.54914	0
OG0001682:	7.70007	-0.102905	1.02496	-0.100399	0.920028	0.999634	6.08614	12.0741	6.10304	11.9139	5.61355	4.40976
OG0001683:	0.311864	3.31362	4.04714	0.818756	0.412926	0.999634	0	0	0	0	1.87118	0
OG0001684:	0.889931	-1.15596	2.8906	-0.399903	0.689228	0.999634	1.35248	0	3.05152	0	0.935591	0
OG0001685:	0.349548	-1.00914	3.97917	-0.253606	0.7998	0.999634	0.450825	1.64646	0	0	0	0
OG0001686:	3.15318	-0.0754214	1.57258	-0.0479603	0.961748	0.999634	1.35248	2.19528	7.12021	1.70198	6.54914	0
OG0001687:	1.23416	1.95927	2.44271	0.802089	0.422501	0.999634	0.225413	0.54882	1.01717	0	5.61355	0
OG0001688:	0.976382	0.37957	3.09352	0.122698	0.902346	0.999634	0	0	3.05152	0	2.80677	0
OG0001689:	0.674893	1.89496	3.23653	0.58549	0.558218	0.999634	0.225413	0	1.01717	0	2.80677	0
OG0001690:	0.900306	0.505468	2.85475	0.177062	0.859459	0.999634	1.57789	0	1.01717	0	2.80677	0
OG0001691:	1.78795	0.905973	2.23459	0.405431	0.685161	0.999634	1.12706	0	3.05152	0	6.54914	0
OG0001692:	0.311864	3.31362	4.04714	0.818756	0.412926	0.999634	0	0	0	0	1.87118	0
OG0001693:	1.90066	0.666144	2.17895	0.305718	0.759819	0.999634	1.8033	0	3.05152	0	6.54914	0
OG0001694:	0.862737	0.642324	2.8999	0.221499	0.824704	0.999634	1.35248	0	1.01717	0	2.80677	0
OG0001695:	1.10448	-0.041314	2.45138	-0.0168534	0.986554	0.999634	2.25413	0.54882	1.01717	0	2.80677	0
OG0001696:	5.55286	-0.325678	1.18697	-0.274378	0.783794	0.999634	4.28284	7.13467	6.10304	5.10594	1.87118	8.81951
OG0001697:	1.15629	1.43082	2.67159	0.535566	0.592258	0.999634	0.225413	0	2.03435	0	4.67795	0
OG0001698:	5.93386	-0.753171	1.18609	-0.635004	0.525426	0.999634	6.31156	9.32995	8.13739	3.40396	8.42032	0
OG0001699:	2.07502	-0.0347466	1.91606	-0.0181344	0.985532	0.999634	3.15578	1.64646	2.03435	0	5.61355	0
OG0001700:	0.572863	0.933502	3.46231	0.269618	0.787454	0.999634	0	0.54882	1.01717	0	1.87118	0
OG0001701:	0.644326	-0.666855	3.55824	-0.187411	0.851338	0.999634	2.93037	0	0	0	0.935591	0
OG0001702:	0.0375688	1.08512	4.06156	0.267168	0.789339	0.999634	0.225413	0	0	0	0	0
OG0001703:	5.71924	-0.147559	1.30143	-0.113382	0.909727	0.999634	6.31156	2.19528	10.1717	0	11.2271	4.40976
OG0001704:	1.41436	0.626368	2.22723	0.281232	0.778532	0.999634	0.676238	1.09764	2.03435	0	4.67795	0
OG0001705:	1.121	-0.756879	2.65088	-0.28552	0.775246	0.999634	1.8033	0	3.05152	0	1.87118	0
OG0001706:	6.55336	-3.63154	1.48105	-2.452	0.0142063	0.999634	13.0739	20.3064	4.06869	0	1.87118	0
OG0001707:	1.09799	2.02188	2.61786	0.772342	0.439912	0.999634	0.225413	0	1.01717	0	0.935591	4.40976
OG0001708:	0.333215	-0.956102	3.9818	-0.240118	0.810239	0.999634	0.901651	1.09764	0	0	0	0
OG0001709:	1.97257	1.91176	2.34719	0.814487	0.415366	0.999634	2.47954	0	0	0	9.35591	0
OG0001710:	1.18056	-0.102109	2.40721	-0.0424181	0.966165	0.999634	0.676238	0.54882	3.05152	0	2.80677	0
OG0001711:	0.537276	0.908123	3.80501	0.238665	0.811365	0.999634	1.35248	0	0	0	1.87118	0
OG0001712:	2.01187	1.24956	1.85405	0.67396	0.500337	0.999634	2.25413	0.54882	1.01717	1.70198	6.54914	0
OG0001713:	1.29053	-1.01732	2.53409	-0.401454	0.688086	0.999634	1.8033	0	4.06869	0	1.87118	0
OG0001714:	1.04871	-1.45175	2.48328	-0.584608	0.558811	0.999634	1.12706	2.19528	2.03435	0	0.935591	0
OG0001715:	2.59011	2.41424	1.87031	1.29082	0.196765	0.999634	0.676238	0	2.03435	0	8.42032	4.40976
OG0001716:	3.19134	2.06403	1.86696	1.10555	0.26892	0.999634	1.12706	0	3.05152	0	14.9695	0
OG0001717:	7.53554	0.791393	1.09855	0.720401	0.471278	0.999634	6.31156	4.39056	7.12021	6.80792	20.583	0
OG0001718:	1.09411	-1.51965	2.48446	-0.611662	0.540762	0.999634	2.02871	0.54882	3.05152	0	0.935591	0
OG0001719:	1.72349	0.540947	2.10051	0.257531	0.796769	0.999634	1.12706	0.54882	3.05152	0	5.61355	0
OG0001720:	1.71525	5.3316	2.70757	1.96914	0.0489365	0.999634	0	0	0	0	10.2915	0
OG0001721:	2.55901	1.5969	1.88779	0.84591	0.397603	0.999634	0.676238	0	3.05152	0	2.80677	8.81951
OG0001722:	38.3135	0.410262	0.595932	0.688438	0.491177	0.999634	32.0086	33.4781	33.5667	64.6752	30.8745	35.2781
OG0001723:	1.3098	1.6015	2.53773	0.631074	0.527992	0.999634	1.57789	0	0	0	1.87118	4.40976
OG0001724:	1.00507	1.84852	2.98906	0.618429	0.536293	0.999634	1.35248	0	0	0	4.67795	0
OG0001725:	1.05635	-0.668165	2.47176	-0.27032	0.786914	0.999634	1.8033	1.64646	1.01717	0	1.87118	0
OG0001726:	2.21526	1.47166	1.92174	0.765797	0.443797	0.999634	1.35248	0.54882	2.03435	0	9.35591	0
OG0001727:	1.83912	0.324488	2.22439	0.145877	0.884018	0.999634	1.35248	0	4.06869	0	5.61355	0
OG0001728:	1.42964	1.70327	2.62229	0.649535	0.515993	0.999634	2.02871	0	0	0	6.54914	0
OG0001729:	0.669236	0.37534	3.2029	0.117188	0.906711	0.999634	1.12706	0	1.01717	0	1.87118	0
OG0001730:	3.33066	2.14425	1.5289	1.40248	0.160772	0.999634	2.25413	0.54882	1.01717	6.80792	9.35591	0
OG0001731:	2.70961	0.0247034	1.75549	0.0140721	0.988772	0.999634	3.6066	1.09764	4.06869	0	7.48473	0
OG0001732:	1.34413	0.749535	2.46175	0.304472	0.760769	0.999634	1.35248	0	2.03435	0	4.67795	0
OG0001733:	7.57781	-0.401988	1.02969	-0.390398	0.696242	0.999634	9.91816	5.4882	11.1889	5.10594	9.35591	4.40976
OG0001734:	0.965069	-1.30614	2.80686	-0.465341	0.641687	0.999634	1.8033	0	3.05152	0	0.935591	0
OG0001735:	2.8116	0.833329	1.5594	0.53439	0.593072	0.999634	2.47954	0.54882	3.05152	1.70198	4.67795	4.40976
OG0001736:	3.18553	-0.392651	1.86185	-0.210893	0.832971	0.999634	4.50825	0	7.12021	0	7.48473	0
OG0001737:	0.82045	-0.0502388	3.31093	-0.0151736	0.987894	0.999634	0	0	3.05152	0	1.87118	0
OG0001738:	2.43705	-0.858584	1.7084	-0.502567	0.615269	0.999634	3.38119	1.64646	5.08587	1.70198	2.80677	0
OG0001739:	1.47782	-0.182401	2.10735	-0.0865549	0.931025	0.999634	0.676238	0.54882	4.06869	1.70198	1.87118	0
OG0001740:	0.779659	4.27562	3.59398	1.18966	0.234179	0.999634	0	0	0	0	4.67795	0
OG0001741:	0.282235	-0.657937	3.99837	-0.164551	0.869297	0.999634	0.676238	0	1.01717	0	0	0
OG0001742:	2.51723	-0.463451	2.05277	-0.225768	0.821382	0.999634	1.35248	0	8.13739	0	5.61355	0
OG0001743:	2.58193	0.37424	1.65781	0.225744	0.8214	0.999634	2.93037	3.29292	1.01717	1.70198	6.54914	0
OG0001744:	1.60483	1.96719	2.33332	0.843089	0.399179	0.999634	1.12706	0	1.01717	0	7.48473	0
OG0001745:	1.23644	-0.269062	2.3412	-0.114925	0.908505	0.999634	2.02871	0.54882	2.03435	0	2.80677	0
OG0001746:	1.66959	0.611433	2.28942	0.267068	0.789417	0.999634	1.35248	0	3.05152	0	5.61355	0
OG0001747:	1.95654	0.519747	2.1622	0.240379	0.810037	0.999634	3.15578	0	2.03435	0	6.54914	0
OG0001748:	1.12909	3.8501	2.90154	1.32692	0.184536	0.999634	0.225413	0	0	0	6.54914	0
OG0001749:	2.11019	2.2469	2.13064	1.05457	0.291623	0.999634	1.35248	0	1.01717	0	10.2915	0
OG0001750:	2.34126	2.09616	2.05797	1.01856	0.308412	0.999634	1.8033	0	1.01717	0	11.2271	0
OG0001751:	2.3028	0.424902	1.70775	0.248808	0.803509	0.999634	1.8033	1.64646	3.05152	1.70198	5.61355	0
OG0001752:	0.905963	1.48901	2.86715	0.519334	0.603528	0.999634	0.676238	0	1.01717	0	3.74236	0
OG0001753:	1.45455	3.1128	2.4976	1.24632	0.212648	0.999634	0.225413	0	1.01717	0	7.48473	0
OG0001754:	0.633211	0.143161	3.2602	0.0439118	0.964975	0.999634	0.450825	1.64646	0	1.70198	0	0
OG0001755:	2.50454	-1.33012	1.71151	-0.777162	0.437063	0.999634	3.15578	2.19528	6.10304	1.70198	1.87118	0
OG0001756:	2.94889	0.68575	1.84783	0.37111	0.710556	0.999634	0.450825	0	7.12021	1.70198	8.42032	0
OG0001757:	3.29702	3.34523	1.79797	1.86056	0.0628059	0.999634	1.57789	0	0	5.10594	13.0983	0
OG0001758:	1.43852	0.568183	2.41913	0.23487	0.814309	0.999634	0.901651	0	3.05152	0	4.67795	0
OG0001759:	2.78167	1.21965	1.67371	0.728713	0.466177	0.999634	2.93037	0	2.03435	1.70198	5.61355	4.40976
OG0001760:	0.298568	-0.721529	3.99456	-0.180628	0.85666	0.999634	0.225413	0.54882	1.01717	0	0	0
OG0001761:	2.84647	-0.134137	1.91788	-0.0699403	0.944241	0.999634	4.50825	0	5.08587	0	7.48473	0
OG0001762:	2.52101	-0.164735	1.99407	-0.0826125	0.93416	0.999634	4.50825	0	4.06869	0	6.54914	0
OG0001763:	0.262982	-0.664024	3.998	-0.166089	0.868087	0.999634	1.57789	0	0	0	0	0
OG0001764:	1.10448	-0.041314	2.45138	-0.0168534	0.986554	0.999634	2.25413	0.54882	1.01717	0	2.80677	0
OG0001765:	1.83024	1.22442	2.22663	0.549897	0.58239	0.999634	2.47954	0	1.01717	0	7.48473	0
OG0001766:	1.02755	-0.533715	2.82045	-0.18923	0.849912	0.999634	0.225413	0	4.06869	0	1.87118	0
OG0001767:	4.58574	0.463602	1.39672	0.331922	0.739948	0.999634	2.93037	1.64646	8.13739	1.70198	13.0983	0
OG0001768:	0.888558	3.46635	3.18488	1.08838	0.276429	0.999634	0.225413	0	0	5.10594	0	0
OG0001769:	2.53065	-0.4379	1.85358	-0.236245	0.813242	0.999634	1.35248	1.09764	7.12021	0	5.61355	0
OG0001770:	0.325461	1.563	4.03568	0.387296	0.698537	0.999634	0	0	1.01717	0	0.935591	0
OG0001771:	1.9625	-0.273178	2.00513	-0.136239	0.891632	0.999634	2.47954	0.54882	4.06869	0	4.67795	0
OG0001772:	0.58646	-0.350958	3.42606	-0.102438	0.918409	0.999634	0	0.54882	2.03435	0	0.935591	0
OG0001773:	4.86735	0.429191	1.32253	0.324521	0.745543	0.999634	1.57789	4.93938	7.12021	3.40396	12.1627	0
OG0001774:	3.5164	1.08212	1.44501	0.748871	0.453935	0.999634	2.70495	1.64646	3.05152	3.40396	10.2915	0
OG0001775:	0.852362	-1.07427	2.93823	-0.365619	0.714649	0.999634	1.12706	0	3.05152	0	0.935591	0
OG0001776:	0.311864	3.31362	4.04714	0.818756	0.412926	0.999634	0	0	0	0	1.87118	0
OG0001777:	1.62066	0.420392	2.22863	0.188632	0.850381	0.999634	1.57789	0	2.03435	1.70198	0	4.40976
OG0001778:	2.2956	0.0903128	2.0497	0.0440615	0.964855	0.999634	3.15578	0	4.06869	0	6.54914	0
OG0001779:	1.46459	-0.115974	2.19798	-0.0527639	0.95792	0.999634	2.93037	1.09764	1.01717	0	3.74236	0
OG0001780:	2.2305	-1.43503	1.91411	-0.749712	0.453428	0.999634	5.40991	1.09764	4.06869	0	2.80677	0
OG0001781:	2.17495	1.08775	2.08284	0.522245	0.6015	0.999634	1.57789	0	3.05152	0	8.42032	0
OG0001782:	0.360108	0.535056	3.99729	0.133855	0.893518	0.999634	0.676238	0.54882	0	0	0.935591	0
OG0001783:	0.650921	0.549933	3.59676	0.152897	0.878479	0.999634	0	0	2.03435	0	1.87118	0
OG0001784:	1.3009	0.21246	2.48786	0.0853986	0.931945	0.999634	2.02871	0	2.03435	0	3.74236	0
OG0001785:	1.90786	1.09607	1.87916	0.583277	0.559707	0.999634	0.450825	1.64646	2.03435	1.70198	5.61355	0
OG0001786:	0.349432	2.46472	4.02807	0.611887	0.540613	0.999634	0.225413	0	0	0	1.87118	0
OG0001787:	0.505364	2.87458	3.90118	0.73685	0.461214	0.999634	0.225413	0	0	0	2.80677	0
OG0001788:	0.726059	0.241738	3.12477	0.0773619	0.938336	0.999634	0.450825	0	2.03435	0	1.87118	0
OG0001789:	1.4356	0.553468	2.22353	0.248914	0.803427	0.999634	1.35248	0.54882	2.03435	0	4.67795	0
OG0001790:	0.489333	-1.44934	3.91767	-0.369949	0.71142	0.999634	0.901651	0	2.03435	0	0	0
OG0001791:	3.12589	0.599025	1.80972	0.331005	0.740641	0.999634	0.676238	0	7.12021	0	6.54914	4.40976
OG0001792:	2.63983	1.46672	1.81478	0.80821	0.41897	0.999634	2.02871	0.54882	2.03435	0	11.2271	0
OG0001793:	5.69169	0.212758	1.24698	0.170618	0.864524	0.999634	8.11486	1.64646	7.12021	5.10594	12.1627	0
OG0001794:	1.61082	-0.49882	2.17604	-0.229233	0.818688	0.999634	4.05743	0	2.03435	1.70198	1.87118	0
OG0001795:	0.862737	0.642324	2.8999	0.221499	0.824704	0.999634	1.35248	0	1.01717	0	2.80677	0
OG0001796:	3.37986	-0.133098	1.75127	-0.076001	0.939418	0.999634	6.53697	0	3.05152	0	1.87118	8.81951
OG0001797:	2.75101	0.352348	1.62575	0.21673	0.828419	0.999634	4.05743	0.54882	3.05152	5.10594	3.74236	0
OG0001798:	0.225413	-0.468484	4.00853	-0.116872	0.906962	0.999634	1.35248	0	0	0	0	0
OG0001799:	7.71739	2.17505	1.43005	1.52096	0.128271	0.999634	2.02871	0	7.12021	0	32.7457	4.40976
OG0001801:	2.98653	1.24883	1.88155	0.663724	0.506867	0.999634	2.70495	0	3.05152	0	12.1627	0
OG0001802:	0.349432	2.46472	4.02807	0.611887	0.540613	0.999634	0.225413	0	0	0	1.87118	0
OG0001803:	1.65057	0.888813	1.93666	0.458941	0.646277	0.999634	1.57789	1.09764	1.01717	3.40396	2.80677	0
OG0001804:	4.50327	0.85156	1.31783	0.646185	0.51816	0.999634	3.15578	3.29292	4.06869	3.40396	13.0983	0
OG0001805:	6.03989	-0.142589	1.2318	-0.115756	0.907846	0.999634	5.86073	5.4882	9.15456	1.70198	14.0339	0
OG0001806:	3.18427	-1.04114	1.53415	-0.678641	0.497365	0.999634	4.73367	3.84174	5.08587	1.70198	3.74236	0
OG0001807:	0.661296	3.18564	3.51958	0.905121	0.365401	0.999634	0.225413	0	0	0	3.74236	0
OG0001808:	0.39202	-1.20274	3.97032	-0.302932	0.761942	0.999634	1.8033	0.54882	0	0	0	0
OG0001809:	1.36338	0.767381	2.4935	0.307752	0.758271	0.999634	0.450825	0	3.05152	0	4.67795	0
OG0001810:	0.451578	0.0774918	3.69541	0.0209697	0.98327	0.999634	0.676238	1.09764	0	0	0.935591	0
OG0001811:	1.00507	1.84852	2.98906	0.618429	0.536293	0.999634	1.35248	0	0	0	4.67795	0
OG0001812:	1.44901	0.489908	2.19337	0.223359	0.823256	0.999634	1.35248	1.64646	1.01717	0	4.67795	0
OG0001813:	0.854797	2.94771	3.19915	0.921405	0.356839	0.999634	0.450825	0	0	0	4.67795	0
OG0001814:	1.95748	0.60149	2.17684	0.276314	0.782307	0.999634	1.12706	0	4.06869	0	6.54914	0
OG0001816:	2.73599	2.05504	1.70265	1.20697	0.227445	0.999634	1.35248	0.54882	1.01717	0	4.67795	8.81951
OG0001817:	0.894649	-0.350317	2.88599	-0.121385	0.903386	0.999634	2.47954	0	1.01717	0	1.87118	0
OG0001818:	1.61079	0.791796	2.1879	0.361897	0.717429	0.999634	0.450825	0.54882	3.05152	0	5.61355	0
OG0001819:	1.46896	-0.896637	2.50557	-0.357857	0.72045	0.999634	1.35248	0	3.05152	0	0	4.40976
OG0001820:	3.04643	-0.260049	1.66528	-0.156159	0.875908	0.999634	2.25413	5.4882	3.05152	0	7.48473	0
OG0001821:	0.699166	-0.710595	2.90737	-0.244411	0.806912	0.999634	0.676238	0.54882	2.03435	0	0.935591	0
OG0001822:	4.33787	-0.310175	1.29969	-0.238654	0.811374	0.999634	4.73367	5.4882	5.08587	5.10594	5.61355	0
OG0001823:	2.46735	2.37797	1.79626	1.32385	0.185553	0.999634	0.676238	0.54882	1.01717	0	3.74236	8.81951
OG0001824:	1.17794	-2.71579	2.54948	-1.06523	0.286771	0.999634	1.35248	1.64646	4.06869	0	0	0
OG0001825:	2.17346	-0.498602	2.24294	-0.222298	0.824082	0.999634	0.225413	0	8.13739	0	4.67795	0
OG0001826:	8.24208	-0.482221	0.987267	-0.48844	0.625238	0.999634	10.1436	9.32995	10.1717	5.10594	10.2915	4.40976
OG0001827:	2.37067	-0.3542	1.8223	-0.19437	0.845886	0.999634	3.83202	2.7441	2.03435	0	5.61355	0
OG0001828:	2.21462	0.181185	1.8857	0.0960838	0.923454	0.999634	3.6066	1.09764	2.03435	0	6.54914	0
OG0001829:	0.84914	1.60913	3.1797	0.506064	0.612812	0.999634	1.35248	0	0	0	3.74236	0
OG0001830:	0.595527	3.95426	3.64148	1.08589	0.277526	0.999634	0	0	0	1.70198	1.87118	0
OG0001831:	1.30656	0.859565	2.4898	0.345234	0.729918	0.999634	1.12706	0	2.03435	0	4.67795	0
OG0001832:	0.552301	1.93143	3.46524	0.557372	0.577273	0.999634	0.676238	0	0	1.70198	0.935591	0
OG0001833:	2.60822	0.840948	1.80201	0.466671	0.640735	0.999634	1.12706	1.09764	4.06869	0	9.35591	0
OG0001834:	1.98711	1.5572	2.1957	0.709206	0.478197	0.999634	0.450825	0	3.05152	0	8.42032	0
OG0001835:	1.00058	-2.49362	2.71807	-0.917425	0.35892	0.999634	0.676238	3.29292	2.03435	0	0	0
OG0001836:	2.27778	0.763675	1.90088	0.401748	0.68787	0.999634	3.38119	0	2.03435	1.70198	6.54914	0
OG0001837:	0.763628	0.100796	3.05314	0.033014	0.973663	0.999634	0.676238	0	2.03435	0	1.87118	0
OG0001838:	1.47298	0.941291	2.34915	0.400695	0.688645	0.999634	1.57789	1.64646	0	0	5.61355	0
OG0001839:	0.650921	0.549933	3.59676	0.152897	0.878479	0.999634	0	0	2.03435	0	1.87118	0
OG0001840:	2.41168	1.53653	2.02508	0.75875	0.448002	0.999634	1.12706	0	3.05152	0	10.2915	0
OG0001842:	2.24777	-1.41314	1.89249	-0.746707	0.45524	0.999634	2.93037	1.64646	6.10304	0	2.80677	0
OG0001843:	1.66338	1.13716	2.21028	0.514489	0.60691	0.999634	0	0.54882	3.05152	1.70198	4.67795	0
OG0001844:	1.73323	-0.041706	2.08182	-0.0200334	0.984017	0.999634	3.6066	1.09764	1.01717	0	4.67795	0
OG0001845:	0.567206	-0.348302	3.13213	-0.111203	0.911455	0.999634	0.901651	0.54882	1.01717	0	0.935591	0
OG0001846:	0.637324	2.51042	3.61075	0.695262	0.486891	0.999634	0	0	1.01717	0	2.80677	0
OG0001847:	0.306207	0.831052	4.00914	0.20729	0.835784	0.999634	0.901651	0	0	0	0.935591	0
OG0001848:	1.51247	-0.27602	2.02524	-0.13629	0.891592	0.999634	1.35248	1.09764	3.05152	1.70198	1.87118	0
OG0001849:	0.325461	1.563	4.03568	0.387296	0.698537	0.999634	0	0	1.01717	0	0.935591	0
OG0001850:	0.957128	0.400264	2.78787	0.143574	0.885837	0.999634	0.901651	0	2.03435	0	2.80677	0
OG0001851:	1.59674	-0.808471	2.3321	-0.346671	0.728838	0.999634	2.70495	0	4.06869	0	2.80677	0
OG0001852:	0.736434	2.35137	3.36805	0.698139	0.48509	0.999634	0.676238	0	0	0	3.74236	0
OG0001853:	5.04063	-0.332077	1.23016	-0.269946	0.787202	0.999634	6.31156	4.39056	7.12021	6.80792	5.61355	0
OG0001854:	1.7551	1.42766	2.25613	0.632792	0.526869	0.999634	2.02871	0	1.01717	0	7.48473	0
OG0001855:	4.01393	0.388184	1.49922	0.258923	0.795695	0.999634	6.53697	0.54882	4.06869	1.70198	11.2271	0
OG0001856:	1.76398	0.462652	2.26912	0.203891	0.838439	0.999634	0.901651	0	4.06869	0	5.61355	0
OG0001857:	3.83983	0.613988	1.78759	0.343472	0.731243	0.999634	1.8033	0	8.13739	0	13.0983	0
OG0001858:	2.73996	-2.28152	1.79399	-1.27176	0.20346	0.999634	3.6066	3.84174	7.12021	0	1.87118	0
OG0001859:	0.325461	1.563	4.03568	0.387296	0.698537	0.999634	0	0	1.01717	0	0.935591	0
OG0001860:	3.32377	-0.946907	1.6017	-0.59119	0.554393	0.999634	4.50825	1.09764	7.12021	0	2.80677	4.40976
OG0001861:	1.59165	-0.2618	2.09864	-0.124747	0.900723	0.999634	1.57789	2.19528	2.03435	0	3.74236	0
OG0001862:	1.26334	0.299356	2.5134	0.119104	0.905193	0.999634	1.8033	0	2.03435	0	3.74236	0
OG0001863:	0.665008	1.18077	3.22496	0.366136	0.714264	0.999634	1.35248	0	0	1.70198	0.935591	0
OG0001865:	2.51567	-0.16847	1.66984	-0.10089	0.919638	0.999634	1.35248	3.29292	4.06869	1.70198	4.67795	0
OG0001866:	2.67359	-0.00959399	1.60605	-0.00597367	0.995234	0.999634	2.93037	2.7441	3.05152	1.70198	5.61355	0
OG0001867:	1.36338	0.767381	2.4935	0.307752	0.758271	0.999634	0.450825	0	3.05152	0	4.67795	0
OG0001868:	0.763628	0.100796	3.05314	0.033014	0.973663	0.999634	0.676238	0	2.03435	0	1.87118	0
OG0001869:	1.44096	4.20401	2.67266	1.57297	0.115726	0.999634	0.225413	0	0	0	8.42032	0
OG0001870:	1.03227	0.174663	2.70537	0.0645616	0.948523	0.999634	1.35248	0	2.03435	0	2.80677	0
OG0001871:	1.38826	-0.774288	2.11667	-0.365804	0.714511	0.999634	2.47954	2.19528	1.01717	1.70198	0.935591	0
OG0001872:	1.23936	-0.259412	2.53852	-0.10219	0.918606	0.999634	1.57789	0	3.05152	0	2.80677	0
OG0001873:	2.28065	-0.509306	1.77769	-0.286498	0.774496	0.999634	2.70495	1.64646	3.05152	0	1.87118	4.40976
OG0001874:	0.747109	1.05539	3.04745	0.346319	0.729103	0.999634	1.12706	0.54882	0	0	2.80677	0
OG0001875:	3.26806	-0.471817	1.60767	-0.293479	0.769156	0.999634	3.6066	0.54882	8.13739	1.70198	5.61355	0
OG0001876:	2.51066	0.506741	1.90696	0.265732	0.790446	0.999634	4.95908	0	1.01717	0	4.67795	4.40976
OG0001877:	4.65937	-1.37155	1.36529	-1.00458	0.315097	0.999634	7.66403	6.03703	6.10304	0	3.74236	4.40976
OG0001878:	0.957128	0.400264	2.78787	0.143574	0.885837	0.999634	0.901651	0	2.03435	0	2.80677	0
OG0001879:	17.63	0.0986519	0.770403	0.128052	0.898108	0.999634	18.4838	17.0134	17.2919	28.9336	19.6474	4.40976
OG0001880:	0.674256	-1.95813	3.16477	-0.618726	0.536097	0.999634	2.47954	0.54882	1.01717	0	0	0
OG0001881:	2.14418	-1.6009	1.84317	-0.868558	0.385089	0.999634	2.70495	5.4882	2.03435	1.70198	0.935591	0
OG0001882:	2.04862	-2.523	2.01598	-1.2515	0.210751	0.999634	3.6066	1.64646	6.10304	0	0.935591	0
OG0001883:	1.98224	0.408087	1.85291	0.220241	0.825684	0.999634	2.93037	0.54882	2.03435	1.70198	4.67795	0
OG0001884:	1.39656	0.442726	2.21602	0.199784	0.841649	0.999634	0.450825	0.54882	2.03435	0	0.935591	4.40976
OG0001885:	4.35082	1.35084	1.50365	0.898374	0.368986	0.999634	3.83202	0	4.06869	5.10594	13.0983	0
OG0001886:	0.650736	1.6406	3.55427	0.461585	0.644379	0.999634	0	1.09764	0	0	2.80677	0
OG0001887:	0.112706	0.266309	4.03951	0.065926	0.947437	0.999634	0.676238	0	0	0	0	0
OG0001888:	0.339058	-0.85758	3.98692	-0.215098	0.829691	0.999634	0	0	2.03435	0	0	0
OG0001889:	0.155932	2.79782	4.06466	0.68833	0.491245	0.999634	0	0	0	0	0.935591	0
OG0001890:	1.27693	-0.332526	2.51093	-0.132431	0.894643	0.999634	1.8033	0	3.05152	0	2.80677	0
OG0001891:	0.648	0.513689	3.00343	0.171034	0.864197	0.999634	0.450825	0.54882	1.01717	0	1.87118	0
OG0001892:	0.413257	-1.28821	3.96676	-0.324752	0.745369	0.999634	2.47954	0	0	0	0	0
OG0001893:	0.771568	-2.11136	3.27897	-0.643909	0.519634	0.999634	1.57789	0	3.05152	0	0	0
OG0001894:	0.730777	1.10925	3.35988	0.330145	0.74129	0.999634	1.57789	0	0	0	2.80677	0
OG0001895:	1.24502	0.404042	2.55377	0.158214	0.874288	0.999634	0.676238	0	3.05152	0	3.74236	0
OG0001896:	0.187844	-0.270676	4.01552	-0.0674074	0.946257	0.999634	1.12706	0	0	0	0	0
OG0001897:	1.59153	0.771077	2.14937	0.358745	0.719786	0.999634	1.35248	0.54882	2.03435	0	5.61355	0
OG0001898:	0.467795	3.7216	4.02634	0.924313	0.355323	0.999634	0	0	0	0	2.80677	0
OG0001899:	0.639608	-1.85467	3.51887	-0.527065	0.598148	0.999634	1.8033	0	2.03435	0	0	0
OG0001900:	0.284971	1.05816	4.01982	0.263236	0.792368	0.999634	0.225413	0.54882	0	0	0.935591	0
OG0001901:	1.84185	0.831962	2.0556	0.40473	0.685676	0.999634	0.901651	0.54882	3.05152	0	6.54914	0
OG0001902:	7.57064	-1.381	1.11052	-1.24356	0.213661	0.999634	11.0452	8.23231	15.2576	3.40396	7.48473	0
OG0001903:	0.637324	2.51042	3.61075	0.695262	0.486891	0.999634	0	0	1.01717	0	2.80677	0
OG0001904:	0.720402	-0.791621	3.11196	-0.25438	0.799202	0.999634	1.35248	0	2.03435	0	0.935591	0
OG0001905:	2.24717	0.930184	1.90494	0.488301	0.625337	0.999634	2.47954	0.54882	2.03435	0	8.42032	0
OG0001906:	0.580502	2.05115	3.68782	0.556197	0.578076	0.999634	0.676238	0	0	0	2.80677	0
OG0001907:	2.759	0.621005	1.67252	0.371298	0.710415	0.999634	2.93037	0.54882	3.05152	0	5.61355	4.40976
OG0001908:	2.33876	1.91749	1.73557	1.10482	0.269238	0.999634	1.57789	0.54882	1.01717	3.40396	7.48473	0
OG0001909:	0.645265	-0.569574	3.24653	-0.175441	0.860733	0.999634	0.901651	0	2.03435	0	0.935591	0
OG0001910:	3.54216	0.120153	1.48477	0.0809233	0.935503	0.999634	3.38119	1.64646	6.10304	1.70198	8.42032	0
OG0001911:	1.31222	1.6562	2.56303	0.64619	0.518157	0.999634	0.225413	0	2.03435	0	5.61355	0
OG0001912:	1.37312	0.0374284	2.27887	0.0164241	0.986896	0.999634	2.93037	0.54882	1.01717	0	3.74236	0
OG0001913:	4.40503	1.46895	1.2596	1.16621	0.243531	0.999634	1.8033	3.29292	2.03435	10.2119	4.67795	4.40976
OG0001914:	1.07549	0.852675	2.6817	0.31796	0.750515	0.999634	0.676238	0	2.03435	0	3.74236	0
OG0001915:	1.51272	0.299721	2.39003	0.125405	0.900203	0.999634	3.38119	0	1.01717	0	4.67795	0
OG0001916:	1.42261	-2.98826	2.39223	-1.24916	0.211608	0.999634	1.8033	1.64646	5.08587	0	0	0
OG0001917:	3.37876	1.0368	1.44601	0.717006	0.47337	0.999634	2.02871	1.09764	3.05152	3.40396	1.87118	8.81951
OG0001918:	0.462139	1.34685	3.99138	0.337441	0.735785	0.999634	0.901651	0	0	0	1.87118	0
OG0001919:	3.53424	0.178624	1.54321	0.115748	0.907852	0.999634	2.02871	1.09764	7.12021	0	6.54914	4.40976
OG0001920:	3.45998	1.89377	1.8115	1.04541	0.295832	0.999634	1.8033	0	3.05152	0	15.905	0
OG0001921:	0.42457	1.64591	4.00584	0.410878	0.681162	0.999634	0.676238	0	0	0	1.87118	0
OG0001922:	0.569941	0.799381	3.39124	0.235719	0.81365	0.999634	0.450825	1.09764	0	0	1.87118	0
OG0001923:	0.542296	-1.66529	3.76195	-0.442666	0.658007	0.999634	2.70495	0.54882	0	0	0	0
OG0001924:	3.12549	0.441714	1.86684	0.23661	0.812959	0.999634	5.40991	0	3.05152	0	10.2915	0
OG0001925:	1.28532	0.977693	2.34885	0.416243	0.677232	0.999634	0.450825	0.54882	2.03435	0	4.67795	0
OG0001926:	0.311864	3.31362	4.04714	0.818756	0.412926	0.999634	0	0	0	0	1.87118	0
OG0001927:	1.63674	1.14096	2.31244	0.493399	0.62173	0.999634	2.25413	0	1.01717	0	6.54914	0
OG0001928:	6.52641	-1.03035	1.16477	-0.884599	0.376373	0.999634	7.43862	4.39056	14.2404	6.80792	1.87118	4.40976
OG0001929:	0.862737	0.642324	2.8999	0.221499	0.824704	0.999634	1.35248	0	1.01717	0	2.80677	0
OG0001930:	1.51347	0.909936	2.17269	0.418807	0.675357	0.999634	1.35248	1.09764	1.01717	0	5.61355	0
OG0001931:	2.15266	-1.88245	2.0778	-0.905982	0.364946	0.999634	0.676238	2.7441	5.08587	0	0	4.40976
OG0001932:	0.852177	-0.202492	2.67641	-0.0756581	0.939691	0.999634	1.12706	1.09764	1.01717	0	1.87118	0
OG0001933:	2.92232	0.731745	1.52094	0.481113	0.630436	0.999634	1.57789	1.09764	4.06869	1.70198	4.67795	4.40976
OG0001934:	0.763628	0.100796	3.05314	0.033014	0.973663	0.999634	0.676238	0	2.03435	0	1.87118	0
OG0001935:	3.10489	1.41359	1.86111	0.759541	0.447529	0.999634	2.47954	0	3.05152	0	13.0983	0
OG0001936:	0.325461	1.563	4.03568	0.387296	0.698537	0.999634	0	0	1.01717	0	0.935591	0
OG0001937:	0.0375688	1.08512	4.06156	0.267168	0.789339	0.999634	0.225413	0	0	0	0	0
OG0001938:	2.17769	1.56922	1.93777	0.809809	0.41805	0.999634	1.12706	0.54882	2.03435	0	9.35591	0
OG0001939:	1.48646	1.62586	2.39116	0.679948	0.496537	0.999634	1.35248	0	1.01717	0	6.54914	0
OG0001940:	2.06131	1.20776	2.14395	0.563332	0.573209	0.999634	2.93037	0	1.01717	0	8.42032	0
OG0001941:	0.150275	-0.032749	4.02517	-0.00813606	0.993508	0.999634	0.901651	0	0	0	0	0
OG0001942:	0.532558	-0.150094	3.53936	-0.0424071	0.966174	0.999634	0.225413	0	2.03435	0	0.935591	0
OG0001943:	4.42285	0.327367	1.38658	0.236097	0.813358	0.999634	3.6066	1.09764	8.13739	3.40396	10.2915	0
OG0001944:	0.994697	0.282541	2.74448	0.102949	0.918004	0.999634	1.12706	0	2.03435	0	2.80677	0
OG0001945:	3.43904	1.04353	1.66183	0.627944	0.53004	0.999634	1.35248	1.09764	5.08587	0	13.0983	0
OG0001946:	1.37698	0.137262	2.49782	0.0549528	0.956176	0.999634	0.450825	0	4.06869	0	3.74236	0
OG0001947:	3.2978	-0.477823	1.52151	-0.314045	0.753487	0.999634	3.15578	2.19528	7.12021	1.70198	5.61355	0
OG0001948:	1.92463	1.07076	2.16704	0.494112	0.621227	0.999634	2.02871	0	2.03435	0	7.48473	0
OG0001949:	23.2247	-0.175449	0.70871	-0.247562	0.804474	0.999634	25.4716	27.9898	20.3435	35.7416	12.1627	17.639
OG0001950:	0.462139	1.34685	3.99138	0.337441	0.735785	0.999634	0.901651	0	0	0	1.87118	0
OG0001951:	1.02433	2.03696	2.76441	0.736851	0.461213	0.999634	0.450825	0	1.01717	0	4.67795	0
OG0001952:	2.40775	0.68291	1.74017	0.392439	0.694734	0.999634	1.57789	0.54882	4.06869	1.70198	6.54914	0
OG0001953:	0.570127	-0.304381	3.42028	-0.0889932	0.929087	0.999634	0.450825	0	2.03435	0	0.935591	0
OG0001954:	2.26583	-1.47993	1.90984	-0.7749	0.438399	0.999634	4.28284	5.4882	1.01717	0	2.80677	0
OG0001955:	1.22105	-0.184269	2.60481	-0.0707419	0.943603	0.999634	0.450825	0	4.06869	0	2.80677	0
OG0001956:	1.3817	0.648314	2.43631	0.266105	0.790159	0.999634	1.57789	0	2.03435	0	4.67795	0
OG0001957:	2.78309	1.9647	1.66038	1.18329	0.236696	0.999634	2.25413	0	1.01717	3.40396	5.61355	4.40976
OG0001958:	0.467795	3.7216	4.02634	0.924313	0.355323	0.999634	0	0	0	0	2.80677	0
OG0001959:	0.84914	1.60913	3.1797	0.506064	0.612812	0.999634	1.35248	0	0	0	3.74236	0
OG0001960:	2.81667	0.803901	1.62559	0.494529	0.620933	0.999634	0.901651	3.84174	2.03435	1.70198	8.42032	0
OG0001961:	0.981401	-1.32163	2.57955	-0.512348	0.608407	0.999634	1.35248	0.54882	3.05152	0	0.935591	0
OG0001962:	1.05624	0.818452	2.69422	0.30378	0.761295	0.999634	1.57789	0	1.01717	0	3.74236	0
OG0001963:	1.90477	0.673932	1.94168	0.347088	0.728525	0.999634	0.450825	2.7441	1.01717	0	2.80677	4.40976
OG0001964:	1.24502	0.404042	2.55377	0.158214	0.874288	0.999634	0.676238	0	3.05152	0	3.74236	0
OG0001965:	2.15177	0.195573	1.80153	0.10856	0.913552	0.999634	2.93037	0.54882	3.05152	1.70198	4.67795	0
OG0001966:	0.72512	0.0839565	3.39163	0.024754	0.980251	0.999634	2.47954	0	0	0	1.87118	0
OG0001967:	0.736434	2.35137	3.36805	0.698139	0.48509	0.999634	0.676238	0	0	0	3.74236	0
OG0001968:	0.661296	3.18564	3.51958	0.905121	0.365401	0.999634	0.225413	0	0	0	3.74236	0
OG0001969:	3.73076	0.227661	1.44818	0.157205	0.875083	0.999634	2.47954	2.7441	6.10304	1.70198	9.35591	0
OG0001970:	1.28018	-0.542283	2.63023	-0.206173	0.836656	0.999634	2.25413	0	1.01717	0	0	4.40976
OG0001971:	1.19857	1.84461	2.79887	0.659055	0.509861	0.999634	1.57789	0	0	0	5.61355	0
OG0001972:	4.27358	1.02865	1.6661	0.617402	0.536969	0.999634	4.95908	3.84174	0	0	16.8406	0
OG0001973:	1.45118	-0.0868098	2.40004	-0.0361701	0.971147	0.999634	2.93037	0	2.03435	0	3.74236	0
OG0001974:	1.77466	-0.00614127	2.08308	-0.00294817	0.997648	0.999634	1.35248	0.54882	4.06869	0	4.67795	0
OG0001975:	1.161	2.04898	2.83926	0.721658	0.470505	0.999634	1.35248	0	0	0	5.61355	0
OG0001976:	1.81223	-0.0640135	2.06473	-0.0310033	0.975267	0.999634	1.57789	0.54882	4.06869	0	4.67795	0
OG0001977:	1.63768	1.31179	2.38004	0.551161	0.581523	0.999634	0.225413	0	3.05152	0	6.54914	0
OG0001978:	1.05058	0.0666522	2.70631	0.0246284	0.980351	0.999634	2.47954	0	1.01717	0	2.80677	0
OG0001979:	0.994697	0.282541	2.74448	0.102949	0.918004	0.999634	1.12706	0	2.03435	0	2.80677	0
OG0001980:	2.75751	1.22419	1.55778	0.785854	0.431953	0.999634	2.70495	1.09764	1.01717	1.70198	5.61355	4.40976
OG0001981:	0.400598	0.477514	3.91687	0.121912	0.902969	0.999634	0.450825	0	1.01717	0	0.935591	0
OG0001982:	1.33053	1.42077	2.48903	0.570814	0.568126	0.999634	1.35248	0	1.01717	0	5.61355	0
OG0001983:	1.13703	1.36362	2.63046	0.518395	0.604182	0.999634	1.12706	0	1.01717	0	4.67795	0
OG0001984:	0.838765	-0.142595	2.93849	-0.0485265	0.961297	0.999634	1.12706	0	2.03435	0	1.87118	0
OG0001985:	2.10255	1.79064	1.98097	0.903922	0.366037	0.999634	0.676238	0.54882	2.03435	0	9.35591	0
OG0001986:	3.56553	0.36852	1.81937	0.202553	0.839484	0.999634	2.02871	0	8.13739	0	11.2271	0
OG0001987:	1.3545	2.037	2.67546	0.761365	0.446439	0.999634	1.57789	0	0	0	6.54914	0
OG0001988:	2.25009	0.939548	2.05603	0.456971	0.647692	0.999634	2.02871	0	3.05152	0	8.42032	0
OG0001989:	0.712462	1.45014	3.14172	0.461575	0.644386	0.999634	0.450825	0	1.01717	0	2.80677	0
OG0001990:	6.05672	0.748198	1.16238	0.643678	0.519784	0.999634	5.63532	3.84174	5.08587	6.80792	14.9695	0
OG0001991:	1.65885	5.28188	2.48451	2.12592	0.0335098	0.999634	0	0	0	3.40396	6.54914	0
OG0001992:	0.0751376	0.607945	4.04957	0.150126	0.880665	0.999634	0.450825	0	0	0	0	0
OG0001993:	4.07224	-0.360877	1.31818	-0.27377	0.784262	0.999634	5.18449	4.39056	4.06869	1.70198	4.67795	4.40976
OG0001994:	4.76277	1.21496	1.3484	0.90104	0.367567	0.999634	3.83202	1.64646	3.05152	0	11.2271	8.81951
OG0001995:	0.499708	1.10791	3.91452	0.283027	0.777156	0.999634	1.12706	0	0	0	1.87118	0
OG0001996:	7.54737	0.601943	1.0721	0.561464	0.574481	0.999634	3.6066	7.68349	7.12021	18.7218	3.74236	4.40976
OG0001997:	1.72349	0.540947	2.10051	0.257531	0.796769	0.999634	1.12706	0.54882	3.05152	0	5.61355	0
OG0001998:	3.4325	0.903274	1.53343	0.589056	0.555824	0.999634	1.35248	0.54882	6.10304	5.10594	7.48473	0
OG0001999:	1.24826	0.860054	2.4372	0.352886	0.724174	0.999634	1.12706	0	1.01717	0	0.935591	4.40976
OG0002000:	1.76304	0.379666	2.24479	0.169132	0.865693	0.999634	2.93037	0	2.03435	0	5.61355	0
OG0002001:	4.66302	-0.438294	1.32818	-0.329995	0.741404	0.999634	8.7911	2.19528	6.10304	3.40396	7.48473	0
OG0002002:	0.204176	-0.328746	4.01337	-0.0819126	0.934716	0.999634	0.676238	0.54882	0	0	0	0
OG0002003:	0.166608	-0.097495	4.0224	-0.024238	0.980663	0.999634	0.450825	0.54882	0	0	0	0
OG0002004:	1.6427	0.178205	2.12473	0.0838719	0.933158	0.999634	1.57789	0.54882	3.05152	0	4.67795	0
OG0002005:	1.86351	-1.65064	2.03236	-0.812175	0.416691	0.999634	2.02871	2.19528	5.08587	0	1.87118	0
OG0002006:	0.704938	-1.97662	3.43275	-0.575811	0.564743	0.999634	0	2.19528	2.03435	0	0	0
OG0002007:	2.42852	1.64157	1.87418	0.875886	0.381092	0.999634	1.57789	0	2.03435	0	6.54914	4.40976
OG0002008:	0.684261	1.3306	2.97081	0.447893	0.65423	0.999634	0.450825	0	1.01717	1.70198	0.935591	0
OG0002009:	6.08933	0.518131	1.22206	0.423981	0.671579	0.999634	5.40991	2.7441	8.13739	3.40396	16.8406	0
OG0002010:	1.18652	-1.62092	2.69703	-0.601	0.54784	0.999634	0	1.09764	5.08587	0	0.935591	0
OG0002011:	0.155932	2.79782	4.06466	0.68833	0.491245	0.999634	0	0	0	0	0.935591	0
OG0002012:	0.814794	-0.987467	2.99091	-0.330156	0.741282	0.999634	0.901651	0	3.05152	0	0.935591	0
OG0002013:	1.00507	1.84852	2.98906	0.618429	0.536293	0.999634	1.35248	0	0	0	4.67795	0
OG0002014:	1.06983	0.0750605	2.66967	0.028116	0.97757	0.999634	1.57789	0	2.03435	0	2.80677	0
OG0002015:	2.91038	0.693098	1.76219	0.393317	0.694086	0.999634	2.25413	0	5.08587	1.70198	8.42032	0
OG0002016:	4.16977	1.59694	1.36622	1.16887	0.242456	0.999634	1.57789	1.09764	4.06869	1.70198	12.1627	4.40976
OG0002017:	1.1328	1.97982	2.63359	0.751757	0.452197	0.999634	1.35248	0	0	1.70198	3.74236	0
OG0002018:	2.50364	-0.0952599	2.03581	-0.046792	0.962679	0.999634	1.35248	0	7.12021	0	6.54914	0
OG0002019:	0.779659	4.27562	3.59398	1.18966	0.234179	0.999634	0	0	0	0	4.67795	0
OG0002020:	1.04264	1.64508	2.94214	0.559145	0.576062	0.999634	1.57789	0	0	0	4.67795	0
OG0002021:	3.51418	0.950411	1.63968	0.579632	0.562163	0.999634	1.8033	1.09764	5.08587	0	13.0983	0
OG0002022:	1.06983	0.0750605	2.66967	0.028116	0.97757	0.999634	1.57789	0	2.03435	0	2.80677	0
OG0002023:	1.60483	1.96719	2.33332	0.843089	0.399179	0.999634	1.12706	0	1.01717	0	7.48473	0
OG0002024:	7.5184	-0.35326	1.06399	-0.332015	0.739878	0.999634	11.0452	9.32995	6.10304	10.2119	8.42032	0
OG0002025:	1.76118	-0.472103	2.02513	-0.233122	0.815666	0.999634	1.57789	2.19528	3.05152	0	3.74236	0
OG0002026:	0.97316	3.64765	3.05862	1.19258	0.233034	0.999634	0.225413	0	0	0	5.61355	0
OG0002027:	0.9275	-1.23309	2.84703	-0.433115	0.664931	0.999634	1.57789	0	3.05152	0	0.935591	0
OG0002028:	1.51366	0.394977	2.36601	0.166938	0.867419	0.999634	1.35248	0	3.05152	0	4.67795	0
OG0002029:	0.349548	-1.00914	3.97917	-0.253606	0.7998	0.999634	0.450825	1.64646	0	0	0	0
OG0002030:	2.71141	0.272635	1.78604	0.152648	0.878676	0.999634	5.18449	1.64646	1.01717	0	8.42032	0
OG0002031:	3.45046	0.931155	1.37131	0.679028	0.49712	0.999634	2.02871	2.19528	3.05152	3.40396	5.61355	4.40976
OG0002032:	9.17778	0.199757	0.963856	0.207248	0.835816	0.999634	10.1436	6.03703	9.15456	3.40396	13.0983	13.2293
OG0002033:	2.27343	0.0935148	1.91476	0.0488388	0.961048	0.999634	4.50825	0.54882	2.03435	0	6.54914	0
OG0002034:	8.75778	-0.320014	1.25594	-0.2548	0.798877	0.999634	6.76238	4.93938	19.3263	0	21.5186	0
OG0002035:	0.325461	1.563	4.03568	0.387296	0.698537	0.999634	0	0	1.01717	0	0.935591	0
OG0002036:	0.811571	1.80961	3.23351	0.559642	0.575724	0.999634	1.12706	0	0	0	3.74236	0
OG0002037:	0.698865	2.70207	3.4452	0.784299	0.432865	0.999634	0.450825	0	0	0	3.74236	0
OG0002038:	2.36617	2.96601	2.30881	1.28465	0.198915	0.999634	0	0	2.03435	0	12.1627	0
OG0002039:	1.66188	-0.353953	2.09096	-0.169278	0.865578	0.999634	0.901651	3.29292	2.03435	0	3.74236	0
OG0002040:	0.88701	-1.17285	2.66171	-0.440637	0.659476	0.999634	1.8033	0.54882	2.03435	0	0.935591	0
OG0002042:	4.55876	0.328757	1.59722	0.205831	0.836923	0.999634	2.47954	0	10.1717	0	10.2915	4.40976
OG0002043:	0.949188	3.09831	3.12716	0.990772	0.321797	0.999634	0	0	1.01717	0	4.67795	0
OG0002044:	1.05946	-1.44783	2.73094	-0.530157	0.596003	0.999634	1.35248	0	4.06869	0	0.935591	0
OG0002045:	1.58587	0.235301	2.14664	0.109613	0.912716	0.999634	2.25413	0.54882	2.03435	0	4.67795	0
OG0002046:	0.550873	-0.307416	3.44757	-0.089169	0.928948	0.999634	1.35248	0	1.01717	0	0.935591	0
OG0002047:	2.06447	1.54175	1.8059	0.85373	0.393254	0.999634	1.8033	0.54882	1.01717	3.40396	5.61355	0
OG0002048:	1.1346	-1.5712	2.66366	-0.589864	0.555282	0.999634	1.8033	0	4.06869	0	0.935591	0
OG0002049:	0.155932	2.79782	4.06466	0.68833	0.491245	0.999634	0	0	0	0	0.935591	0
OG0002050:	0.919675	-1.21996	2.60462	-0.468381	0.639512	0.999634	0.901651	1.64646	2.03435	0	0.935591	0
OG0002051:	10.4597	-0.487965	0.903393	-0.540147	0.589095	0.999634	9.46734	13.7205	13.2233	11.9139	5.61355	8.81951
OG0002052:	2.88176	0.751797	1.9019	0.395288	0.69263	0.999634	2.93037	0	4.06869	0	10.2915	0
OG0002053:	0.607696	-0.443387	3.32673	-0.13328	0.893972	0.999634	0.676238	0	2.03435	0	0.935591	0
OG0002054:	3.96549	-0.367922	1.62445	-0.22649	0.82082	0.999634	4.73367	0.54882	9.15456	0	9.35591	0
OG0002055:	1.39207	1.86007	2.64757	0.702556	0.482332	0.999634	1.8033	0	0	0	6.54914	0
OG0002056:	1.12343	2.25031	2.87387	0.783022	0.433614	0.999634	1.12706	0	0	0	5.61355	0
OG0002057:	1.8953	-1.1155	2.04845	-0.544556	0.586059	0.999634	2.93037	0.54882	5.08587	0	2.80677	0
OG0002058:	0.984137	-0.476369	2.53809	-0.187688	0.851121	0.999634	0.901651	1.09764	2.03435	0	1.87118	0
OG0002059:	3.73309	5.03647	1.95859	2.57148	0.0101264	0.999634	0	0	1.01717	0	3.74236	17.639
OG0002060:	1.12224	1.16078	2.40408	0.48284	0.629209	0.999634	1.12706	1.09764	0	1.70198	2.80677	0
OG0002061:	2.46787	0.284642	1.84844	0.15399	0.877617	0.999634	2.70495	0.54882	4.06869	0	7.48473	0
OG0002062:	0.985565	0.96361	2.42269	0.397745	0.690818	0.999634	0.225413	1.09764	1.01717	1.70198	1.87118	0
OG0002063:	0.543048	-0.2995	3.43871	-0.0870968	0.930595	0.999634	0.676238	1.64646	0	0	0.935591	0
OG0002064:	0.80603	-1.05752	2.9569	-0.357644	0.72061	0.999634	2.25413	1.64646	0	0	0.935591	0
OG0002065:	1.48969	-0.0829693	2.39449	-0.0346502	0.972359	0.999634	1.12706	0	4.06869	0	3.74236	0
OG0002066:	5.04271	-0.349968	1.39399	-0.251056	0.801771	0.999634	4.95908	1.09764	12.2061	1.70198	10.2915	0
OG0002067:	0.268638	1.13011	4.02353	0.280875	0.778806	0.999634	0.676238	0	0	0	0.935591	0
OG0002068:	1.03792	0.999436	2.73298	0.365694	0.714593	0.999634	0.450825	0	2.03435	0	3.74236	0
OG0002069:	1.31593	0.682493	2.29835	0.29695	0.766505	0.999634	1.35248	0	2.03435	1.70198	2.80677	0
OG0002070:	5.43431	0.764221	1.27674	0.598573	0.549458	0.999634	4.28284	3.29292	3.05152	3.40396	0.935591	17.639
OG0002071:	1.98145	1.00554	2.15202	0.467254	0.640318	0.999634	1.35248	0	3.05152	0	7.48473	0
OG0002072:	4.84232	-0.106667	1.43236	-0.0744696	0.940637	0.999634	7.43862	0.54882	8.13739	1.70198	11.2271	0
OG0002073:	0.613468	-1.77095	3.61753	-0.489546	0.624455	0.999634	0	1.64646	2.03435	0	0	0
OG0002074:	2.59793	-1.9472	1.72751	-1.12717	0.259669	0.999634	4.95908	4.93938	3.05152	1.70198	0.935591	0
OG0002075:	0.550873	-0.307416	3.44757	-0.089169	0.928948	0.999634	1.35248	0	1.01717	0	0.935591	0
OG0002076:	0.492068	-0.031483	3.31847	-0.00948722	0.99243	0.999634	0.450825	0.54882	1.01717	0	0.935591	0
OG0002077:	2.74321	0.0368634	1.79413	0.0205467	0.983607	0.999634	0.676238	2.19528	6.10304	0	7.48473	0
OG0002078:	1.22285	0.36408	2.36276	0.154091	0.877538	0.999634	2.02871	0.54882	1.01717	0	3.74236	0
OG0002079:	1.47347	-1.24506	2.21077	-0.563178	0.573314	0.999634	1.8033	1.09764	4.06869	0	1.87118	0
OG0002080:	0.505364	2.87458	3.90118	0.73685	0.461214	0.999634	0.225413	0	0	0	2.80677	0
OG0002081:	1.92463	1.07076	2.16704	0.494112	0.621227	0.999634	2.02871	0	2.03435	0	7.48473	0
OG0002082:	1.51688	-1.29405	2.43617	-0.53118	0.595294	0.999634	1.12706	0	6.10304	0	1.87118	0
OG0002083:	3.17774	2.53018	1.8737	1.35036	0.1769	0.999634	1.12706	0	2.03435	0	15.905	0
OG0002084:	5.06247	-0.20042	1.31437	-0.152484	0.878805	0.999634	7.21321	3.29292	6.10304	0	9.35591	4.40976
OG0002085:	1.76642	3.43477	2.35341	1.45949	0.14443	0.999634	0.225413	0	1.01717	0	9.35591	0
OG0002086:	1.3684	-0.468407	2.26473	-0.206827	0.836145	0.999634	1.8033	0.54882	3.05152	0	2.80677	0
OG0002087:	3.08876	0.182221	1.60869	0.113273	0.909814	0.999634	1.57789	2.19528	4.06869	0	1.87118	8.81951
OG0002088:	3.21311	-0.0920069	1.62663	-0.056563	0.954893	0.999634	2.47954	3.29292	5.08587	0	8.42032	0
OG0002089:	0.193501	1.94892	4.04566	0.481731	0.629997	0.999634	0.225413	0	0	0	0.935591	0
OG0002090:	0.193501	1.94892	4.04566	0.481731	0.629997	0.999634	0.225413	0	0	0	0.935591	0
OG0002091:	0.736735	-0.816319	2.84662	-0.286768	0.77429	0.999634	0.901651	0.54882	2.03435	0	0.935591	0
OG0002092:	1.93374	-1.7105	2.01802	-0.84761	0.396655	0.999634	1.35248	3.29292	5.08587	0	1.87118	0
OG0002093:	0.674893	1.89496	3.23653	0.58549	0.558218	0.999634	0.225413	0	1.01717	0	2.80677	0
OG0002094:	1.93501	2.03866	2.36165	0.863238	0.388007	0.999634	2.25413	0	0	0	9.35591	0
OG0002095:	3.89132	0.624298	1.51807	0.411244	0.680894	0.999634	2.93037	0.54882	6.10304	0	9.35591	4.40976
OG0002096:	3.66152	-0.560993	1.4778	-0.379614	0.704232	0.999634	6.53697	3.29292	3.05152	0	4.67795	4.40976
OG0002097:	2.19327	0.996388	2.07624	0.4799	0.631299	0.999634	2.70495	0	2.03435	0	8.42032	0
OG0002098:	6.45472	0.110161	1.23853	0.0889452	0.929126	0.999634	4.05743	4.93938	11.1889	1.70198	16.8406	0
OG0002099:	8.21114	-0.637634	0.982744	-0.648831	0.516448	0.999634	10.5944	8.78113	11.1889	6.80792	7.48473	4.40976
OG0002100:	0.559567	-1.63073	3.41543	-0.477458	0.633036	0.999634	0.225413	1.09764	2.03435	0	0	0
OG0002101:	0.949188	3.09831	3.12716	0.990772	0.321797	0.999634	0	0	1.01717	0	4.67795	0
OG0002102:	0.231069	1.47175	4.03363	0.364869	0.715209	0.999634	0.450825	0	0	0	0.935591	0
OG0002103:	1.79685	2.45457	2.12765	1.15365	0.248643	0.999634	0.676238	0	1.01717	0	4.67795	4.40976
OG0002104:	2.72291	0.626457	1.79012	0.349953	0.726374	0.999634	3.38119	0.54882	3.05152	0	9.35591	0
OG0002105:	0.929934	2.29038	3.07824	0.744056	0.456842	0.999634	0.901651	0	0	0	4.67795	0
OG0002106:	0.387001	1.98755	4.01598	0.49491	0.620664	0.999634	0.450825	0	0	0	1.87118	0
OG0002107:	0.655639	1.51035	3.50665	0.430711	0.666679	0.999634	1.12706	0	0	0	2.80677	0
OG0002108:	2.27231	-0.218548	1.86855	-0.116961	0.906891	0.999634	1.12706	3.84174	3.05152	0	5.61355	0
OG0002109:	3.59833	0.896811	1.47681	0.607262	0.543677	0.999634	2.02871	2.7441	3.05152	0	9.35591	4.40976
OG0002110:	1.51366	0.394977	2.36601	0.166938	0.867419	0.999634	1.35248	0	3.05152	0	4.67795	0
OG0002111:	2.94473	1.58763	1.7518	0.906287	0.364784	0.999634	2.70495	0	2.03435	1.70198	11.2271	0
OG0002112:	1.87985	0.569858	1.9336	0.294713	0.768213	0.999634	0.450825	0.54882	4.06869	3.40396	2.80677	0
OG0002113:	0.187844	-0.270676	4.01552	-0.0674074	0.946257	0.999634	1.12706	0	0	0	0	0
OG0002114:	0.623727	4.02527	3.92022	1.0268	0.304515	0.999634	0	0	0	0	3.74236	0
OG0002115:	1.17782	-0.82946	2.62383	-0.316126	0.751907	0.999634	1.12706	0	4.06869	0	1.87118	0
OG0002116:	1.48017	-0.708458	2.24758	-0.315209	0.752603	0.999634	4.50825	0.54882	1.01717	0	2.80677	0
OG0002117:	1.95183	0.141	2.17271	0.0648961	0.948257	0.999634	2.02871	0	4.06869	0	5.61355	0
OG0002118:	2.90424	1.62333	1.66292	0.976196	0.328967	0.999634	2.93037	0.54882	1.01717	1.70198	11.2271	0
OG0002119:	0.499708	1.10791	3.91452	0.283027	0.777156	0.999634	1.12706	0	0	0	1.87118	0
OG0002120:	3.12171	0.232827	1.87964	0.123868	0.90142	0.999634	2.25413	0	7.12021	0	9.35591	0
OG0002121:	0.387001	1.98755	4.01598	0.49491	0.620664	0.999634	0.450825	0	0	0	1.87118	0
OG0002122:	1.37679	0.724201	2.26724	0.319419	0.749409	0.999634	0.450825	1.09764	2.03435	0	4.67795	0
OG0002123:	0.387001	1.98755	4.01598	0.49491	0.620664	0.999634	0.450825	0	0	0	1.87118	0
OG0002124:	1.37275	0.606089	2.29246	0.264384	0.791484	0.999634	0.676238	0	3.05152	1.70198	2.80677	0
OG0002125:	2.23972	0.187524	2.07901	0.0901987	0.928129	0.999634	1.8033	0	5.08587	0	6.54914	0
OG0002126:	2.26935	0.949063	2.07113	0.458234	0.646785	0.999634	1.12706	0	4.06869	0	8.42032	0
OG0002127:	2.62099	-0.218398	1.74197	-0.125374	0.900227	0.999634	3.38119	2.7441	3.05152	0	6.54914	0
OG0002128:	1.20161	0.437803	2.34903	0.186376	0.85215	0.999634	1.35248	1.09764	1.01717	0	3.74236	0
OG0002129:	1.17168	1.13156	2.58611	0.437553	0.66171	0.999634	1.8033	0.54882	0	0	4.67795	0
OG0002130:	7.0112	-0.982119	1.11175	-0.883399	0.37702	0.999634	6.76238	11.5252	11.1889	5.10594	7.48473	0
OG0002131:	4.42742	-0.952786	1.41505	-0.673324	0.500741	0.999634	7.21321	1.09764	10.1717	3.40396	4.67795	0
OG0002132:	1.13829	3.14249	2.71985	1.15539	0.24793	0.999634	0	0.54882	0	0	1.87118	4.40976
OG0002133:	10.5608	-0.246889	0.974964	-0.253229	0.800091	0.999634	8.34027	7.68349	16.2748	3.40396	5.61355	22.0488
OG0002134:	1.48905	-2.03143	2.26149	-0.898268	0.369043	0.999634	3.38119	0.54882	4.06869	0	0.935591	0
OG0002135:	1.93823	0.5953	2.16352	0.275153	0.783198	0.999634	2.02871	0	3.05152	0	6.54914	0
OG0002136:	1.73256	2.09971	2.10295	0.99846	0.318056	0.999634	1.12706	0	1.01717	1.70198	6.54914	0
OG0002137:	1.60805	0.245263	2.34008	0.10481	0.916527	0.999634	0.901651	0	4.06869	0	4.67795	0
OG0002138:	0.9811	1.10999	2.77023	0.400686	0.688651	0.999634	1.12706	0	1.01717	0	3.74236	0
OG0002139:	0.709541	1.26025	3.11411	0.404691	0.685705	0.999634	0.901651	0.54882	0	0	2.80677	0
OG0002140:	2.08379	-0.0208596	2.13744	-0.00975916	0.992213	0.999634	1.8033	0	5.08587	0	5.61355	0
OG0002141:	3.00578	1.25979	1.8859	0.668009	0.504128	0.999634	1.8033	0	4.06869	0	12.1627	0
OG0002142:	1.31997	0.797374	2.27825	0.349995	0.726343	0.999634	1.12706	1.09764	1.01717	0	4.67795	0
OG0002143:	3.84698	1.9028	1.75774	1.08252	0.27902	0.999634	2.25413	0	3.05152	0	17.7762	0
OG0002144:	2.57417	0.767459	1.63751	0.468674	0.639303	0.999634	2.02871	2.19528	2.03435	1.70198	7.48473	0
OG0002145:	1.06189	1.74702	2.71285	0.64398	0.519588	0.999634	0.676238	0	1.01717	0	4.67795	0
OG0002146:	1.01867	0.956001	2.73036	0.350137	0.726236	0.999634	1.35248	0	1.01717	0	3.74236	0
OG0002147:	0.838765	-0.142595	2.93849	-0.0485265	0.961297	0.999634	1.12706	0	2.03435	0	1.87118	0
OG0002148:	5.2455	0.725518	1.63965	0.442483	0.65814	0.999634	3.6066	0	9.15456	0	18.7118	0
OG0002149:	2.14544	-0.468492	1.89332	-0.247445	0.804564	0.999634	2.47954	1.64646	4.06869	0	4.67795	0
OG0002150:	2.0408	-0.172672	1.81165	-0.0953119	0.924067	0.999634	1.8033	1.09764	4.06869	3.40396	1.87118	0
OG0002151:	21.8518	-0.289272	0.69339	-0.417186	0.676542	0.999634	23.4429	29.0875	20.3435	27.2317	17.7762	13.2293
OG0002152:	1.23495	0.779879	2.32022	0.336123	0.736778	0.999634	1.8033	1.09764	0	1.70198	2.80677	0
OG0002153:	5.76094	-1.49797	1.28099	-1.16938	0.242251	0.999634	4.95908	9.32995	11.1889	0	4.67795	4.40976
OG0002155:	13.9727	0.468835	0.868386	0.539892	0.589272	0.999634	12.8485	10.9764	12.2061	34.0396	9.35591	4.40976
OG0002156:	1.29619	-0.333693	2.52341	-0.132239	0.894795	0.999634	0.901651	0	4.06869	0	2.80677	0
OG0002157:	1.2393	2.30215	2.35427	0.977862	0.328143	0.999634	0.676238	0.54882	0	3.40396	2.80677	0
OG0002158:	0.451764	-1.32557	3.96526	-0.334295	0.738157	0.999634	0.676238	0	2.03435	0	0	0
OG0002159:	1.35773	0.13745	2.4573	0.0559357	0.955393	0.999634	1.35248	0	3.05152	0	3.74236	0
OG0002160:	0.828391	-2.19685	3.21363	-0.683602	0.494226	0.999634	0.901651	0	4.06869	0	0	0
OG0002161:	1.44324	1.04234	2.41856	0.430974	0.666487	0.999634	2.02871	0	1.01717	0	5.61355	0
OG0002162:	1.25862	-0.260778	2.55995	-0.101868	0.918861	0.999634	0.676238	0	4.06869	0	2.80677	0
OG0002163:	0.602039	-1.76362	3.60286	-0.489505	0.624484	0.999634	1.57789	0	2.03435	0	0	0
OG0002164:	0.529637	-0.199127	3.21763	-0.0618863	0.950653	0.999634	0.676238	0.54882	1.01717	0	0.935591	0
OG0002165:	1.22105	-0.184269	2.60481	-0.0707419	0.943603	0.999634	0.450825	0	4.06869	0	2.80677	0
OG0002166:	1.59351	0.66478	2.34521	0.283463	0.776822	0.999634	2.93037	0	1.01717	0	5.61355	0
OG0002167:	8.13706	0.621799	1.13671	0.547018	0.584366	0.999634	7.88945	2.19528	10.1717	1.70198	22.4542	4.40976
OG0002168:	1.17313	1.26085	2.50654	0.503023	0.614948	0.999634	0.676238	0	1.01717	0	0.935591	4.40976
OG0002169:	2.35046	1.77771	1.78483	0.996009	0.319246	0.999634	1.57789	0.54882	1.01717	0	6.54914	4.40976
OG0002170:	2.43303	0.688271	1.81843	0.378497	0.705061	0.999634	2.02871	1.09764	3.05152	0	8.42032	0
OG0002171:	1.17962	-0.203912	2.40099	-0.0849284	0.932318	0.999634	2.70495	0.54882	1.01717	0	2.80677	0
OG0002172:	3.14813	-0.497024	1.4904	-0.333484	0.738769	0.999634	3.83202	3.84174	4.06869	3.40396	3.74236	0
OG0002173:	1.97723	1.39302	1.98561	0.701555	0.482957	0.999634	1.57789	0	2.03435	1.70198	6.54914	0
OG0002174:	2.46528	3.15132	2.0703	1.52216	0.127969	0.999634	0.676238	0	1.01717	0	13.0983	0
OG0002175:	1.28289	-1.75155	2.39157	-0.732384	0.463934	0.999634	1.12706	0.54882	5.08587	0	0.935591	0
OG0002176:	0.776286	-0.977145	3.0483	-0.320554	0.748548	0.999634	2.70495	0	1.01717	0	0.935591	0
OG0002177:	1.47287	2.41639	2.6055	0.92742	0.353708	0.999634	1.35248	0	0	0	7.48473	0
OG0002178:	0.36588	-1.06124	3.97668	-0.266866	0.789572	0.999634	0	2.19528	0	0	0	0
OG0002179:	1.02947	2.36326	2.71999	0.86885	0.384929	0.999634	0.901651	0	0	3.40396	1.87118	0
OG0002180:	2.99203	-0.541133	1.90214	-0.284487	0.776037	0.999634	4.28284	0	7.12021	0	6.54914	0
OG0002181:	4.38014	1.39263	1.41813	0.982014	0.326093	0.999634	4.05743	1.64646	2.03435	1.70198	16.8406	0
OG0002182:	2.49938	0.501271	1.7807	0.281503	0.778325	0.999634	2.02871	2.19528	1.01717	0	0.935591	8.81951
OG0002183:	0.864165	2.51915	2.91873	0.863096	0.388084	0.999634	0.676238	0	0	1.70198	2.80677	0
OG0002184:	1.77372	-0.0763502	2.07493	-0.0367965	0.970647	0.999634	3.38119	0.54882	2.03435	0	4.67795	0
[truncated: 1,453 more rows]

## Sheet: DEC10E vs MG1655 Orthogroups
OG0000159:	MNP_418522.1	WP_000002283.1
OG0000160:	MNP_415136.1	WP_000002446.1
OG0000161:	MNP_417063.1	WP_000002542.1
OG0000162:	MNP_418466.1	WP_000002907.1
OG0000163:	MNP_418676.1	WP_000002953.1
OG0000164:	MNP_416577.1	WP_000003186.1
OG0000165:	MNP_417012.1	WP_000003317.1
OG0000166:	MNP_418066.1	WP_000003377.1
OG0000167:	MNP_415494.1	WP_000003663.1
OG0000168:	MNP_414656.1	WP_000003820.1
OG0000169:	MNP_414902.1	WP_000004052.1
OG0000170:	MNP_414578.2	WP_000004397.1
OG0000171:	MNP_417746.1	WP_000004432.1
OG0000172:	MNP_417658.4	WP_000004488.1
OG0000173:	MNP_417312.1	WP_000004595.1
OG0000174:	MNP_414569.1	WP_000004655.1
OG0000175:	MNP_418579.2	WP_000004773.1
OG0000176:	MNP_416823.1	WP_000004833.1
OG0000177:	MNP_415496.1	WP_000004920.1
OG0000178:	MNP_414643.1	WP_000005042.1
OG0000179:	MYP_026254.1	WP_000006625.1
OG0000180:	MNP_414954.1	WP_000006834.1
OG0000181:	MNP_415045.1	WP_000006887.1
OG0000182:	MNP_417838.1	WP_000006999.1
OG0000183:	MNP_415318.1	WP_000007102.1
OG0000184:	MNP_416173.1	WP_000007283.1
OG0000185:	MNP_418376.1	WP_000007520.1
OG0000186:	MNP_417958.1	WP_000008957.1
OG0000187:	MNP_416466.1	WP_000009307.1
OG0000188:	MNP_416336.1	WP_000010107.1
OG0000189:	MNP_414869.1	WP_000010270.1
OG0000190:	MNP_417189.2	WP_000010779.1
OG0000191:	MNP_415575.1	WP_000011108.1
OG0000192:	MNP_415438.1	WP_000011590.1
OG0000193:	MNP_416357.1	WP_000011652.1
OG0000194:	MNP_416733.4	WP_000012283.1
OG0000195:	MNP_418604.1	WP_000012553.1
OG0000196:	MNP_418666.1	WP_000013046.1
OG0000197:	MNP_417485.4	WP_000013152.1
OG0000198:	MNP_416708.1	WP_000013506.1
OG0000199:	MNP_417279.2	WP_000013584.1
OG0000200:	MNP_415940.1	WP_000013783.1
OG0000201:	MNP_416119.1	WP_000014046.1
OG0000202:	MNP_414639.2	WP_000014321.1
OG0000203:	MNP_418012.1	WP_000014594.1
OG0000204:	MNP_417212.1	WP_000015499.1
OG0000205:	MNP_418565.1	WP_000015837.1
OG0000206:	MNP_414694.1	WP_000015990.1
OG0000207:	MNP_414632.1	WP_000016559.1
OG0000208:	MNP_417294.4	WP_000016907.1
OG0000209:	MNP_417424.1	WP_000017103.1
OG0000210:	MNP_418465.4	WP_000017354.1
OG0000211:	MNP_417469.1	WP_000017686.1
OG0000212:	MNP_415914.1	WP_000018413.1
OG0000213:	MNP_416229.1	WP_000018588.1
OG0000214:	MNP_415963.1	WP_000018633.1
OG0000215:	MNP_417555.4	WP_000018707.1
OG0000216:	MNP_417476.1	WP_000018760.1
OG0000217:	MNP_418486.1	WP_000019358.1
OG0000218:	MNP_418485.1	WP_000019531.1
OG0000219:	MYP_026209.1	WP_000019674.1
OG0000220:	MNP_414963.1	WP_000019869.1
OG0000221:	MNP_416608.1	WP_000019944.1
OG0000222:	MNP_415766.1	WP_000020078.1
OG0000223:	MNP_415712.1	WP_000020161.1
OG0000224:	MNP_415593.1	WP_000020467.1
OG0000225:	MNP_417061.1	WP_000020737.1
OG0000226:	MNP_415589.1	WP_000020884.1
OG0000227:	MNP_415187.1	WP_000020944.1
OG0000228:	MNP_416917.1	WP_000021036.1
OG0000229:	MNP_417749.1	WP_000022439.1
OG0000230:	MNP_418405.1	WP_000023081.1
OG0000231:	MNP_414852.1	WP_000023643.1
OG0000232:	MNP_414841.1	WP_000023907.1
OG0000233:	MNP_418067.1	WP_000024392.1
OG0000234:	MNP_415519.1	WP_000024560.1
OG0000235:	MNP_416360.1	WP_000024745.1
OG0000236:	MNP_418222.1	WP_000024951.1
OG0000237:	MNP_415257.1	WP_000025458.1
OG0000238:	MNP_417990.4	WP_000025895.1
OG0000239:	MNP_418248.1	WP_000026061.1
OG0000240:	MNP_417453.1	WP_000026090.1
OG0000241:	MNP_415126.1	WP_000026801.1
OG0000242:	MNP_415385.1	WP_000027205.1
OG0000243:	MNP_418327.1	WP_000027708.1
OG0000244:	MNP_418544.2	WP_000028114.1
OG0000245:	MNP_415771.1	WP_000028540.1
OG0000246:	MNP_418413.1	WP_000028878.1
OG0000247:	MNP_417023.1	WP_000028953.1
OG0000248:	MNP_416224.1	WP_000029466.1
OG0000249:	MNP_415135.1	WP_000029813.1
OG0000250:	MNP_417665.1	WP_000030016.1
OG0000251:	MNP_417666.1	WP_000030537.1
OG0000252:	MNP_415267.1	WP_000030642.1
OG0000253:	MNP_417569.1	WP_000031415.1
OG0000254:	MNP_416841.1	WP_000033328.1
OG0000255:	MNP_417400.1	WP_000034372.1
OG0000256:	MNP_416909.1	WP_000034402.1
OG0000257:	MNP_415263.1	WP_000034602.1
OG0000258:	MNP_416397.1	WP_000036378.1
OG0000259:	MNP_418674.2	WP_000036517.1
OG0000260:	MNP_417259.1	WP_000036723.1
OG0000261:	MNP_417622.2	WP_000037608.1
OG0000262:	MNP_417350.1	WP_000037992.1
OG0000263:	MNP_414683.1	WP_000038438.1
OG0000264:	MNP_417242.1	WP_000039843.1
OG0000265:	MNP_417084.1	WP_000040115.1
OG0000266:	MNP_415917.1	WP_000041176.1
OG0000267:	MNP_418585.4	WP_000041970.1
OG0000268:	MNP_414615.4	WP_000042356.1
OG0000269:	MNP_416804.1	WP_000042440.1
OG0000270:	MNP_415300.1	WP_000042533.1
OG0000271:	MNP_415161.1	WP_000042632.1
OG0000272:	MNP_417924.1	WP_000042901.1
OG0000273:	MNP_417099.4	WP_000043335.1
OG0000274:	MNP_416533.1	WP_000043450.1
OG0000275:	MNP_416571.1	WP_000043762.1
OG0000276:	MNP_414695.1	WP_000044094.1
OG0000277:	MNP_414885.1	WP_000044314.1
OG0000278:	MNP_417288.1	WP_000044401.1
OG0000279:	MNP_415613.1	WP_000044679.1
OG0000280:	MNP_417612.1	WP_000044768.1
OG0000281:	MNP_415299.1	WP_000044873.1
OG0000282:	MNP_418275.1	WP_000045177.1
OG0000283:	MNP_414696.1	WP_000045290.1
OG0000284:	MNP_415309.1	WP_000045448.1
OG0000285:	MNP_415993.1	WP_000045648.1
OG0000286:	MNP_417856.1	WP_000045744.1
OG0000287:	MNP_418025.1	WP_000045978.1
OG0000288:	MNP_417526.1	WP_000046264.1
OG0000289:	MNP_414943.1	WP_000046637.1
OG0000290:	MNP_416116.1	WP_000046667.1
OG0000291:	MNP_418808.1	WP_000046749.1
OG0000292:	MNP_417265.1	WP_000046790.1
OG0000293:	MNP_417675.1	WP_000047091.1
OG0000294:	MNP_417177.1	WP_000047176.1
OG0000295:	MNP_415957.1	WP_000047429.1
OG0000296:	MNP_418227.1	WP_000047499.1
OG0000297:	MNP_415488.1	WP_000048221.1
OG0000298:	MNP_415866.1	WP_000048455.1
OG0000299:	MNP_415930.1	WP_000048948.1
OG0000300:	MNP_417824.1	WP_000049213.1
OG0000301:	MNP_415356.1	WP_000049367.1
OG0000302:	MNP_418096.4	WP_000050137.1
OG0000303:	MNP_418239.1	WP_000050260.1
OG0000304:	MNP_416691.1	WP_000050789.1
OG0000305:	MNP_414999.1	WP_000051146.1
OG0000306:	MNP_415710.1	WP_000051583.1
OG0000307:	MNP_417709.2	WP_000051841.1
OG0000308:	MNP_414865.1	WP_000052173.1
OG0000309:	MNP_418315.3	WP_000052660.1
OG0000310:	MNP_415138.1	WP_000052796.1
OG0000311:	MNP_415469.1	WP_000053089.1
OG0000312:	MNP_415278.1	WP_000053438.1
OG0000313:	MNP_417690.1	WP_000054239.1
OG0000314:	MNP_418647.1	WP_000055072.1
OG0000315:	MNP_418241.1	WP_000055132.1
OG0000316:	MNP_414727.1	WP_000055741.1
OG0000317:	MNP_417711.1	WP_000055909.1
OG0000318:	MNP_415455.1	WP_000055996.1
OG0000319:	MNP_415339.1	WP_000056446.1
OG0000320:	MNP_415436.1	WP_000056498.1
OG0000321:	MNP_418617.1	WP_000056760.1
OG0000322:	MNP_416349.2	WP_000057022.1
OG0000323:	MNP_415427.1	WP_000057149.1
OG0000324:	MNP_417812.1	WP_000057405.1
OG0000325:	MNP_415502.4	WP_000057871.1
OG0000326:	MNP_416550.1	WP_000058464.1
OG0000327:	MNP_418214.2	WP_000058976.1
OG0000328:	MNP_418157.1	WP_000059111.1
OG0000329:	MNP_417489.1	WP_000059395.1
OG0000330:	MNP_417634.1	WP_000059466.1
OG0000331:	MNP_418320.2	WP_000059677.1
OG0000332:	MNP_418516.1	WP_000059926.1
OG0000333:	MNP_418155.1	WP_000060112.1
OG0000334:	MYP_001165331.1	WP_000060506.1
OG0000335:	MNP_418642.1	WP_000060919.1
OG0000336:	MNP_416156.4	WP_000061968.1
OG0000337:	MNP_418745.3	WP_000062565.1
OG0000338:	MNP_417765.1	WP_000062611.1
OG0000339:	MNP_414561.1	WP_000062888.1
OG0000340:	MNP_416791.3	WP_000062997.1
OG0000341:	MNP_418181.1	WP_000063125.1
OG0000342:	MNP_417234.2	WP_000063176.1
OG0000343:	MNP_418343.1	WP_000063504.1
OG0000344:	MNP_415495.1	WP_000063978.1
OG0000345:	MNP_417392.1	WP_000064257.1
OG0000346:	MNP_417191.1	WP_000064748.1
OG0000347:	MNP_417097.1	WP_000065253.1
OG0000348:	MNP_417500.1	WP_000065430.1
OG0000349:	MNP_417960.1	WP_000065769.1
OG0000350:	MNP_417899.1	WP_000065896.1
OG0000351:	MNP_416393.1	WP_000066983.1
OG0000352:	MNP_415412.1	WP_000067755.1
OG0000353:	MNP_416316.1	WP_000067802.1
OG0000354:	MNP_416449.1	WP_000067950.1
OG0000355:	MNP_415754.1	WP_000068079.1
OG0000356:	MNP_416806.1	WP_000068457.1
OG0000357:	MNP_418810.1	WP_000068679.1
OG0000358:	MNP_417381.1	WP_000068701.1
OG0000359:	MNP_418368.1	WP_000068834.1
OG0000360:	MNP_418559.1	WP_000068978.1
OG0000361:	MNP_416217.1	WP_000069375.1
OG0000362:	MNP_418562.4	WP_000069437.1
OG0000363:	MNP_415314.1	WP_000070131.1
OG0000364:	MNP_416748.1	WP_000070369.1
OG0000365:	MNP_415739.1	WP_000070491.1
OG0000366:	MNP_416769.1	WP_000070621.1
OG0000367:	MNP_414820.1	WP_000070694.1
OG0000368:	MNP_417643.1	WP_000071134.1
OG0000369:	MYP_026241.1	WP_000072067.1
OG0000370:	MNP_417600.1	WP_000072187.1
OG0000371:	MNP_416000.1	WP_000072429.1
OG0000372:	MNP_415694.1	WP_000072536.1
OG0000373:	MNP_416251.1	WP_000073041.1
OG0000374:	MNP_415907.1	WP_000073393.1
OG0000375:	MNP_417906.1	WP_000073609.1
OG0000376:	MNP_416793.1	WP_000074527.1
OG0000377:	MNP_416623.2	WP_000074859.1
OG0000378:	MNP_415087.1	WP_000075161.1
OG0000379:	MNP_415836.1	WP_000075377.1
OG0000380:	MNP_414635.1	WP_000075744.1
OG0000381:	MNP_415219.1	WP_000075845.1
OG0000382:	MNP_414986.1	WP_000075876.1
OG0000383:	MNP_416999.1	WP_000076001.1
OG0000384:	MNP_414870.1	WP_000076236.1
OG0000385:	MNP_418600.4	WP_000076316.1
OG0000386:	MNP_415640.2	WP_000076381.1
OG0000387:	MNP_415410.1	WP_000077019.1
OG0000388:	MNP_415118.1	WP_000077722.1
OG0000389:	MYP_025308.1	WP_000077871.1
OG0000390:	MNP_416265.4	WP_000077940.1
OG0000391:	MNP_418171.1	WP_000078043.1
OG0000392:	MNP_418493.1	WP_000078239.1
OG0000393:	MNP_416248.1	WP_000078722.1
OG0000394:	MNP_417085.1	WP_000079107.1
OG0000395:	MNP_416553.1	WP_000079304.1
OG0000396:	MNP_416641.1	WP_000079524.1
OG0000397:	MYP_026288.1	WP_000079666.1
OG0000398:	MNP_416433.1	WP_000079817.1
OG0000399:	MNP_416526.4	WP_000080072.1
OG0000400:	MNP_418084.1	WP_000080643.1
OG0000401:	MNP_416213.1	WP_000080701.1
OG0000402:	MNP_418324.1	WP_000080786.1
OG0000403:	MNP_415304.1	WP_000080885.1
OG0000404:	MNP_417160.1	WP_000080947.1
OG0000405:	MNP_416215.1	WP_000081071.1
OG0000406:	MNP_416861.1	WP_000081287.1
OG0000407:	MNP_415860.1	WP_000081418.1
OG0000408:	MNP_417221.1	WP_000081550.1
OG0000409:	MNP_417912.1	WP_000082110.1
OG0000410:	MNP_416416.2	WP_000082127.1
OG0000411:	MNP_417308.1	WP_000082188.1
OG0000412:	MNP_414616.1	WP_000082836.1
OG0000413:	MNP_417079.1	WP_000082962.1
OG0000414:	MNP_417468.1	WP_000083064.1
OG0000415:	MNP_418513.4	WP_000083216.1
OG0000416:	MNP_414568.1	WP_000083369.1
OG0000417:	MNP_414855.1	WP_000083455.1
OG0000418:	MNP_415017.1	WP_000083962.1
OG0000419:	MNP_417450.1	WP_000084066.1
OG0000420:	MNP_418362.1	WP_000084268.1
OG0000421:	MNP_415840.1	WP_000084387.1
OG0000422:	MNP_415192.1	WP_000084469.1
OG0000423:	MNP_416902.1	WP_000084573.1
OG0000424:	MNP_416926.4	WP_000084590.1
OG0000425:	MNP_418633.4	WP_000084622.1
OG0000426:	MNP_415303.1	WP_000084626.1
OG0000427:	MNP_417999.1	WP_000084681.1
OG0000428:	MNP_417825.1	WP_000084764.1
OG0000429:	MNP_417237.2	WP_000085068.1
OG0000430:	MNP_416274.1	WP_000085238.1
OG0000431:	MNP_415979.2	WP_000085912.1
OG0000432:	MNP_418166.1	WP_000085982.1
OG0000433:	MNP_415738.2	WP_000086213.1
OG0000434:	MNP_416800.1	WP_000086722.1
OG0000435:	MNP_416050.4	WP_000087216.1
OG0000436:	MNP_415509.1	WP_000087763.1
OG0000437:	MNP_415225.1	WP_000087978.1
OG0000438:	MNP_416684.1	WP_000088916.1
OG0000439:	MNP_414846.1	WP_000089063.1
OG0000440:	MNP_418038.1	WP_000089497.1
OG0000441:	MNP_417635.1	WP_000089719.1
OG0000442:	MNP_415143.1	WP_000089731.1
OG0000443:	MNP_415266.1	WP_000090097.1
OG0000444:	MNP_415351.1	WP_000090164.1
OG0000445:	MNP_417839.1	WP_000090593.1
OG0000446:	MNP_417757.1	WP_000090775.1
OG0000447:	MNP_416368.1	WP_000091176.1
OG0000448:	MNP_416048.2	WP_000091199.1
OG0000449:	MNP_416673.1	WP_000091263.1
OG0000450:	MNP_416709.1	WP_000091291.1
OG0000451:	MNP_417805.4	WP_000091466.1
OG0000452:	MYP_026290.1	WP_000091570.1
OG0000453:	MNP_417437.1	WP_000091700.1
OG0000454:	MNP_416113.1	WP_000091849.1
OG0000455:	MNP_417764.1	WP_000091945.1
OG0000456:	MNP_418094.1	WP_000091955.1
OG0000457:	MNP_414912.1	WP_000092043.1
OG0000458:	MNP_415583.4	WP_000092194.1
OG0000459:	MYP_588467.1	WP_000092696.1
OG0000460:	MNP_418556.1	WP_000092909.1
OG0000461:	MNP_418539.1	WP_000093160.1
OG0000462:	MNP_418807.4	WP_000093813.1
OG0000463:	MNP_414737.1	WP_000094011.1
OG0000464:	MNP_417543.1	WP_000094682.1
OG0000465:	MNP_417792.2	WP_000094971.1
OG0000466:	MYP_026196.1	WP_000095172.1
OG0000467:	MNP_416799.1	WP_000095703.1
OG0000468:	MNP_418443.1	WP_000096011.1
OG0000469:	MNP_417571.1	WP_000096086.1
OG0000470:	MNP_415600.1	WP_000096519.1
OG0000471:	MNP_416913.1	WP_000096670.1
OG0000472:	MNP_415119.1	WP_000096744.1
OG0000473:	MNP_415281.1	WP_000096903.1
OG0000474:	MNP_416637.1	WP_000097390.1
OG0000475:	MNP_415270.1	WP_000097580.1
OG0000476:	MNP_415924.1	WP_000097801.1
OG0000477:	MNP_417607.1	WP_000098022.1
OG0000478:	MNP_414967.1	WP_000098452.1
OG0000479:	MNP_418782.1	WP_000098819.1
OG0000480:	MNP_416178.1	WP_000098913.1
OG0000481:	MNP_417909.1	WP_000099276.1
OG0000482:	MNP_415792.1	WP_000099530.1
OG0000483:	MNP_415255.1	WP_000099834.1
OG0000484:	MYP_026162.2	WP_000100203.1
OG0000485:	MNP_417274.1	WP_000100430.1
OG0000486:	MNP_415333.1	WP_000100800.1
OG0000487:	MNP_415693.1	WP_000101055.1
OG0000488:	MNP_416172.1	WP_000101193.1
OG0000489:	MNP_418606.1	WP_000101649.1
OG0000490:	MNP_414997.1	WP_000101737.1
OG0000491:	MYP_001165321.1	WP_000102278.1
OG0000492:	MYP_026244.1	WP_000102319.1
OG0000493:	MNP_414658.1	WP_000102485.1
OG0000494:	MNP_414992.1	WP_000102578.1
OG0000495:	MNP_416930.1	WP_000102891.1
OG0000496:	MNP_415612.1	WP_000103754.1
OG0000497:	MNP_416461.1	WP_000104004.1
OG0000498:	MNP_417588.1	WP_000104211.1
OG0000499:	MNP_417220.1	WP_000104439.1
OG0000500:	MNP_417857.1	WP_000104558.1
OG0000501:	MNP_417328.1	WP_000105181.1
OG0000502:	MNP_417412.1	WP_000105566.1
OG0000503:	MNP_417503.1	WP_000105733.1
OG0000504:	MNP_418778.4	WP_000106030.1
OG0000505:	MNP_416425.1	WP_000106481.1
OG0000506:	MNP_417926.1	WP_000106527.1
OG0000507:	MNP_416798.1	WP_000106627.1
OG0000508:	MNP_416875.1	WP_000106769.1
OG0000509:	MNP_416241.1	WP_000106834.1
OG0000510:	MNP_417997.1	WP_000107031.1
OG0000511:	MNP_415492.1	WP_000107384.1
OG0000512:	MNP_414887.2	WP_000107624.1
OG0000513:	MNP_416560.1	WP_000107824.1
OG0000514:	MNP_415769.1	WP_000108160.1
OG0000515:	MNP_416171.1	WP_000108172.1
OG0000516:	MNP_417894.2	WP_000108330.1
OG0000517:	MNP_417691.4	WP_000108459.1
OG0000518:	MNP_417016.4	WP_000108626.1
OG0000519:	MNP_416525.1	WP_000108978.1
OG0000520:	MNP_415418.1	WP_000109295.1
OG0000521:	MNP_418282.1	WP_000109943.1
OG0000522:	MNP_417347.1	WP_000110493.1
OG0000523:	MNP_418375.1	WP_000110772.1
OG0000524:	MYP_025300.1	WP_000110945.1
OG0000525:	MNP_415422.1	WP_000111043.1
OG0000526:	MNP_417383.1	WP_000111219.1
OG0000527:	MNP_417401.1	WP_000111269.1
OG0000528:	MNP_414854.1	WP_000111830.1
OG0000529:	MNP_414980.2	WP_000113027.1
OG0000530:	MNP_416028.3	WP_000113123.1
OG0000531:	MNP_414933.1	WP_000113933.1
OG0000532:	MNP_415343.1	WP_000114244.1
OG0000533:	MNP_414901.1	WP_000114594.1
OG0000534:	MNP_417202.1	WP_000115226.1
OG0000535:	MNP_415271.1	WP_000115295.1
OG0000536:	MNP_417155.1	WP_000115383.1
OG0000537:	MNP_415933.1	WP_000115957.1
OG0000538:	MNP_418303.2	WP_000116090.1
OG0000539:	MNP_415487.4	WP_000116297.1
OG0000540:	MNP_418069.1	WP_000116566.1
OG0000541:	MNP_418195.2	WP_000116695.1
OG0000542:	MNP_418172.1	WP_000116772.1
OG0000543:	MNP_417292.1	WP_000117734.1
OG0000544:	MNP_415450.1	WP_000117881.1
OG0000545:	MNP_416819.1	WP_000118404.1
OG0000546:	MNP_418572.4	WP_000118473.1
OG0000547:	MNP_416785.1	WP_000118507.1
OG0000548:	MNP_415297.1	WP_000118833.1
OG0000549:	MNP_416439.1	WP_000118911.1
OG0000550:	MNP_416576.1	WP_000119065.1
OG0000551:	MNP_417168.1	WP_000119749.1
OG0000552:	MNP_414817.1	WP_000121356.1
OG0000553:	MNP_417552.1	WP_000121456.1
OG0000554:	MNP_414883.5	WP_000121898.1
OG0000555:	MNP_417394.4	WP_000122080.1
OG0000556:	MNP_414971.1	WP_000122253.1
OG0000557:	MNP_416409.1	WP_000122426.1
OG0000558:	MYP_001165314.1	WP_000122462.1
OG0000559:	MNP_416981.1	WP_000122538.1
OG0000560:	MNP_417713.2	WP_000123197.1
OG0000561:	MNP_415859.1	WP_000123739.1
OG0000562:	MNP_414692.1	WP_000124438.1
OG0000563:	MNP_417799.1	WP_000124700.1
OG0000564:	MNP_416231.1	WP_000124850.1
OG0000565:	MNP_415430.1	WP_000125016.1
OG0000566:	MNP_416724.1	WP_000125282.1
OG0000567:	MNP_416138.1	WP_000125592.1
OG0000568:	MNP_415117.2	WP_000125814.1
OG0000569:	MNP_415375.1	WP_000126072.1
OG0000570:	MNP_415153.1	WP_000126500.1
OG0000571:	MNP_415580.1	WP_000126567.1
OG0000572:	MNP_418148.1	WP_000127112.1
OG0000573:	MNP_415002.1	WP_000127356.1
OG0000574:	MNP_416825.1	WP_000127801.1
OG0000575:	MNP_417561.1	WP_000128145.1
OG0000576:	MYP_002791251.1	WP_000128776.1
OG0000577:	MNP_416322.1	WP_000128847.1
OG0000578:	MNP_416600.4	WP_000129551.1
OG0000579:	MNP_414634.1	WP_000130051.1
OG0000580:	MNP_417770.1	WP_000130100.1
OG0000581:	MNP_417918.1	WP_000130217.1
OG0000582:	MNP_414972.1	WP_000130305.1
OG0000583:	MNP_417629.1	WP_000130380.1
OG0000584:	MNP_417927.1	WP_000130621.1
OG0000585:	MNP_418256.1	WP_000130691.1
OG0000586:	MNP_416581.1	WP_000130887.1
OG0000587:	MNP_414848.1	WP_000131044.1
OG0000588:	MNP_415265.1	WP_000131314.1
OG0000589:	MNP_415209.1	WP_000131702.1
OG0000590:	MNP_416523.1	WP_000131774.1
OG0000591:	MNP_417180.1	WP_000132231.1
OG0000592:	MNP_417197.1	WP_000132961.1
OG0000593:	MNP_417637.1	WP_000133044.1
OG0000594:	MNP_416454.1	WP_000133106.1
OG0000595:	MNP_416144.1	WP_000133193.1
OG0000596:	MNP_417018.4	WP_000133590.1
OG0000597:	MNP_418612.1	WP_000133631.1
OG0000598:	MNP_417466.1	WP_000134014.1
OG0000599:	MNP_416609.1	WP_000134578.1
OG0000600:	MNP_415817.1	WP_000134838.1
OG0000601:	MNP_416739.1	WP_000135040.1
OG0000602:	MNP_418106.1	WP_000135058.1
OG0000603:	MNP_417783.1	WP_000135062.1
OG0000604:	MNP_418623.1	WP_000135199.1
OG0000605:	MNP_417755.1	WP_000135224.1
OG0000606:	MNP_418194.1	WP_000135625.1
OG0000607:	MNP_416860.4	WP_000135682.1
OG0000608:	MNP_414991.4	WP_000136192.1
OG0000609:	MNP_417153.1	WP_000137280.1
OG0000610:	MNP_418178.1	WP_000137312.1
OG0000611:	MNP_418425.1	WP_000137657.1
OG0000612:	MNP_416583.1	WP_000137877.1
OG0000613:	MNP_416301.1	WP_000138051.1
OG0000614:	MNP_417002.1	WP_000138288.1
OG0000615:	MNP_415903.4	WP_000138615.1
OG0000616:	MNP_415838.1	WP_000138717.1
OG0000617:	MNP_418438.1	WP_000138886.1
OG0000618:	MNP_418247.1	WP_000139063.1
OG0000619:	MNP_418365.1	WP_000139496.1
OG0000620:	MNP_415931.4	WP_000139564.1
OG0000621:	MNP_414724.1	WP_000139654.1
OG0000622:	MNP_415431.1	WP_000140327.1
OG0000623:	MNP_417178.1	WP_000140506.1
OG0000624:	MNP_415120.1	WP_000140647.1
OG0000625:	MNP_415944.1	WP_000140884.1
OG0000626:	MNP_415039.1	WP_000141276.1
OG0000627:	MNP_414679.1	WP_000143205.1
OG0000628:	MNP_415245.1	WP_000143533.1
OG0000629:	MNP_418340.1	WP_000144112.1
OG0000630:	MYP_026231.1	WP_000144344.1
OG0000631:	MNP_416195.1	WP_000144575.1
OG0000632:	MNP_417235.1	WP_000144874.1
OG0000633:	MNP_416003.1	WP_000145129.1
OG0000634:	MNP_417471.1	WP_000145410.1
OG0000635:	MNP_417589.4	WP_000145836.1
OG0000636:	MNP_417646.1	WP_000145975.1
OG0000637:	MNP_416238.1	WP_000146159.1
OG0000638:	MNP_415324.1	WP_000146343.1
OG0000639:	MNP_414849.1	WP_000146386.1
OG0000640:	MNP_416817.2	WP_000146992.1
OG0000641:	MNP_416401.1	WP_000147302.1
OG0000642:	MNP_418308.1	WP_000147427.1
OG0000643:	MNP_417620.1	WP_000147619.1
OG0000644:	MNP_416980.1	WP_000147988.1
OG0000645:	MNP_418130.1	WP_000148063.1
OG0000646:	MNP_418432.1	WP_000148518.1
OG0000647:	MNP_418665.1	WP_000148581.1
OG0000648:	MNP_416108.2	WP_000148710.1
OG0000649:	MNP_416200.2	WP_000148762.1
OG0000650:	MNP_415962.2	WP_000148775.1
OG0000651:	MNP_415026.1	WP_000148941.1
OG0000652:	MYP_026225.1	WP_000149152.1
OG0000653:	MNP_414935.1	WP_000149639.1
OG0000654:	MNP_417972.1	WP_000149991.1
OG0000655:	MNP_416331.1	WP_000150543.1
OG0000656:	MNP_414669.1	WP_000150637.1
OG0000657:	MNP_414604.1	WP_000151734.1
OG0000658:	MNP_415999.1	WP_000152305.1
OG0000659:	MNP_415722.1	WP_000152933.1
OG0000660:	MNP_416610.4	WP_000153074.1
OG0000661:	MNP_415201.1	WP_000153129.1
OG0000662:	MNP_416293.1	WP_000153502.1
OG0000663:	MNP_418273.1	WP_000153973.1
OG0000664:	MNP_414952.1	WP_000154049.1
OG0000665:	MNP_416029.1	WP_000154354.1
OG0000666:	MNP_415537.1	WP_000154414.1
OG0000667:	MNP_418356.1	WP_000155257.1
OG0000668:	MNP_418481.1	WP_000155657.1
OG0000669:	MNP_416334.1	WP_000156255.1
OG0000670:	MNP_415475.1	WP_000156526.1
OG0000671:	MNP_416779.2	WP_000156701.1
OG0000672:	MNP_417150.4	WP_000156811.1
OG0000673:	MNP_417869.1	WP_000157586.1
OG0000674:	MNP_417205.1	WP_000158057.1
OG0000675:	MNP_414921.2	WP_000158159.1
OG0000676:	MNP_417039.1	WP_000158547.1
OG0000677:	MNP_414884.2	WP_000160733.1
OG0000678:	MNP_417957.1	WP_000160786.1
OG0000679:	MNP_418385.1	WP_000161263.1
OG0000680:	MNP_417110.1	WP_000162574.1
OG0000681:	MNP_415194.1	WP_000162739.1
OG0000682:	MNP_416296.1	WP_000163771.1
OG0000683:	MNP_418042.1	WP_000164036.1
OG0000684:	MNP_415623.1	WP_000164439.1
OG0000685:	MNP_417843.1	WP_000165553.1
OG0000686:	MNP_415417.1	WP_000165876.1
OG0000687:	MNP_418655.1	WP_000166270.1
OG0000688:	MNP_416990.1	WP_000166449.1
OG0000689:	MNP_415432.1	WP_000167336.1
OG0000690:	MNP_418483.1	WP_000168305.1
OG0000691:	MYP_026233.1	WP_000168712.1
OG0000692:	MNP_415342.1	WP_000168797.1
OG0000693:	MNP_418534.4	WP_000169183.1
OG0000694:	MNP_416759.1	WP_000169728.1
OG0000695:	MNP_416889.1	WP_000170346.1
OG0000696:	MYP_025298.1	WP_000170965.1
OG0000697:	MNP_415768.1	WP_000171273.1
OG0000698:	MNP_418524.1	WP_000171603.1
OG0000699:	MYP_026265.1	WP_000171710.1
OG0000700:	MNP_414653.1	WP_000172000.1
OG0000701:	MNP_416784.1	WP_000172749.1
OG0000702:	MNP_415728.1	WP_000173200.1
OG0000703:	MNP_416886.1	WP_000173281.1
OG0000704:	MNP_416363.1	WP_000173494.1
OG0000705:	MNP_417937.1	WP_000173666.1
OG0000706:	MYP_026239.1	WP_000174305.1
OG0000707:	MNP_414685.4	WP_000174643.1
OG0000708:	MNP_416254.1	WP_000175041.1
OG0000709:	MNP_418637.1	WP_000175289.1
OG0000710:	MNP_416221.1	WP_000175696.1
OG0000711:	MNP_418792.1	WP_000175943.1
OG0000712:	MNP_416974.4	WP_000176187.1
OG0000713:	MNP_415797.1	WP_000176278.1
OG0000714:	MNP_414730.1	WP_000176573.1
OG0000715:	MNP_416260.1	WP_000177244.1
OG0000716:	MNP_415926.4	WP_000177521.1
OG0000717:	MNP_414998.1	WP_000177735.1
OG0000718:	MNP_414878.1	WP_000177921.1
OG0000719:	MNP_417088.1	WP_000178456.1
OG0000720:	MNP_415393.1	WP_000178677.1
OG0000721:	MNP_418459.1	WP_000179165.1
OG0000722:	MNP_417715.1	WP_000179409.1
OG0000723:	MNP_416415.1	WP_000179469.1
OG0000724:	MNP_415629.4	WP_000179805.1
OG0000725:	MNP_414964.1	WP_000179819.1
OG0000726:	MNP_415569.4	WP_000180056.1
OG0000727:	MNP_416663.1	WP_000182053.1
OG0000728:	MNP_416597.1	WP_000182914.1
OG0000729:	MNP_416551.1	WP_000183129.1
OG0000730:	MNP_418301.3	WP_000183349.1
OG0000731:	MYP_026197.1	WP_000183489.1
OG0000732:	MNP_417671.1	WP_000183676.1
OG0000733:	MNP_415133.1	WP_000183940.1
OG0000734:	MNP_418045.4	WP_000183978.1
OG0000735:	MNP_417330.1	WP_000184091.1
OG0000736:	MNP_417291.1	WP_000184249.1
OG0000737:	MNP_415195.1	WP_000184573.1
OG0000738:	MNP_418386.1	WP_000184821.1
OG0000739:	MNP_417823.1	WP_000185247.1
OG0000740:	MNP_415222.1	WP_000186103.1
OG0000741:	MNP_416893.1	WP_000186369.1
OG0000742:	MNP_417266.1	WP_000186450.1
OG0000743:	MNP_416702.1	WP_000186540.1
OG0000744:	MNP_415014.1	WP_000186631.1
OG0000745:	MNP_418400.1	WP_000187022.1
OG0000746:	MNP_416459.1	WP_000187358.1
OG0000747:	MNP_417563.1	WP_000187441.1
OG0000748:	MNP_418279.1	WP_000187530.1
OG0000749:	MNP_415202.1	WP_000187594.1
OG0000750:	MNP_418659.1	WP_000187798.1
OG0000751:	MNP_415980.1	WP_000187909.1
OG0000752:	MNP_415400.1	WP_000188194.1
OG0000753:	MNP_418003.1	WP_000189036.1
OG0000754:	MNP_415372.1	WP_000189152.1
OG0000755:	MNP_417073.1	WP_000189207.1
OG0000756:	MNP_414602.1	WP_000189416.1
OG0000757:	MNP_414774.1	WP_000189543.1
OG0000758:	MNP_417389.1	WP_000189743.1
OG0000759:	MNP_415061.2	WP_000190288.1
OG0000760:	MNP_418188.1	WP_000190506.1
OG0000761:	MNP_418010.2	WP_000190517.1
OG0000762:	MNP_418305.1	WP_000190577.1
OG0000763:	MNP_417055.4	WP_000190655.1
OG0000764:	MNP_415706.1	WP_000190854.1
OG0000765:	MNP_415906.1	WP_000191067.1
OG0000766:	MNP_417979.1	WP_000191257.1
OG0000767:	MNP_415610.1	WP_000191372.1
OG0000768:	MNP_417995.1	WP_000191480.1
OG0000769:	MNP_415279.1	WP_000191531.1
OG0000770:	MNP_415533.1	WP_000191700.1
OG0000771:	MNP_418497.1	WP_000192156.1
OG0000772:	MNP_415148.1	WP_000192245.1
OG0000773:	MNP_417889.1	WP_000192523.1
OG0000774:	MNP_417387.3	WP_000192748.1
OG0000775:	MNP_418173.1	WP_000193071.1
OG0000776:	MNP_414922.1	WP_000193393.1
OG0000777:	MNP_415751.1	WP_000193437.1
OG0000778:	MNP_416001.1	WP_000193509.1
OG0000779:	MNP_416962.1	WP_000193711.1
OG0000780:	MNP_415452.1	WP_000193844.1
OG0000781:	MNP_416685.1	WP_000194942.1
OG0000782:	MNP_417379.1	WP_000195020.1
OG0000783:	MNP_417502.1	WP_000195296.1
OG0000784:	MNP_418037.1	WP_000196082.1
OG0000785:	MNP_415588.1	WP_000197340.1
OG0000786:	MNP_415608.2	WP_000197585.1
OG0000787:	MNP_417086.1	WP_000197668.1
OG0000788:	MNP_415708.1	WP_000197842.1
OG0000789:	MNP_415832.1	WP_000198062.1
OG0000790:	MNP_415990.5	WP_000198214.1
OG0000791:	MNP_416992.1	WP_000198328.1
OG0000792:	MNP_418545.1	WP_000198740.1
OG0000793:	MNP_416678.1	WP_000198822.1
OG0000794:	MNP_418760.1	WP_000199324.1
OG0000795:	MNP_415731.1	WP_000200374.1
OG0000796:	MNP_418402.2	WP_000201827.1
OG0000797:	MNP_416686.1	WP_000202798.1
OG0000798:	MNP_418454.1	WP_000202902.1
OG0000799:	MNP_416372.1	WP_000202996.1
OG0000800:	MNP_415374.1	WP_000203025.1
OG0000801:	MNP_417714.1	WP_000203096.1
OG0000802:	MNP_414586.1	WP_000203741.1
OG0000803:	MNP_417287.1	WP_000203905.1
OG0000804:	MNP_418789.1	WP_000204016.1
OG0000805:	MNP_418387.3	WP_000204121.1
OG0000806:	MNP_416398.1	WP_000204335.1
OG0000807:	MNP_417305.1	WP_000204658.1
OG0000808:	MNP_416355.1	WP_000204702.1
OG0000809:	MYP_026286.1	WP_000205826.1
OG0000810:	MNP_418048.1	WP_000206275.1
OG0000811:	MNP_415910.1	WP_000206373.1
OG0000812:	MNP_417238.1	WP_000206431.1
OG0000813:	MNP_416864.1	WP_000206814.1
OG0000814:	MNP_417272.1	WP_000206990.1
OG0000815:	MNP_417640.1	WP_000207685.1
OG0000816:	MNP_418367.1	WP_000208242.1
OG0000817:	MYP_026247.1	WP_000208515.1
OG0000818:	MNP_418576.1	WP_000208757.1
OG0000819:	MNP_417689.4	WP_000209017.1
OG0000820:	MNP_415344.1	WP_000209359.1
OG0000821:	MNP_415777.1	WP_000209520.1
OG0000822:	MNP_418286.1	WP_000209826.1
OG0000823:	MNP_415518.1	WP_000209869.1
OG0000824:	MYP_026221.1	WP_000210111.1
OG0000825:	MNP_414722.1	WP_000210739.1
OG0000826:	MNP_416045.1	WP_000210779.1
OG0000827:	MNP_417260.1	WP_000210878.1
OG0000828:	MNP_415627.1	WP_000211045.1
OG0000829:	MNP_417033.1	WP_000211172.1
OG0000830:	MNP_418628.4	WP_000211224.1
OG0000831:	MYP_026276.1	WP_000211501.1
OG0000832:	MNP_417560.1	WP_000211651.1
OG0000833:	MNP_414746.1	WP_000211726.1
OG0000834:	MNP_418206.1	WP_000211858.1
OG0000835:	MNP_417244.1	WP_000211936.1
OG0000836:	MNP_418749.1	WP_000211971.1
OG0000837:	MNP_415057.1	WP_000212252.1
OG0000838:	MNP_417546.1	WP_000212475.1
OG0000839:	MNP_416182.1	WP_000212657.1
OG0000840:	MNP_416451.1	WP_000213294.1
OG0000841:	MNP_416687.1	WP_000213361.1
OG0000842:	MNP_415287.1	WP_000213425.1
OG0000843:	MNP_416143.2	WP_000214176.1
OG0000844:	MNP_415765.1	WP_000214516.1
OG0000845:	MNP_416059.1	WP_000214712.1
OG0000846:	MNP_414684.1	WP_000215133.1
OG0000847:	MNP_417184.1	WP_000216215.1
OG0000848:	MNP_417673.1	WP_000216791.1
OG0000849:	MNP_418341.1	WP_000217137.1
OG0000850:	MNP_415842.2	WP_000217817.1
OG0000851:	MNP_415366.1	WP_000217848.1
OG0000852:	MNP_416142.1	WP_000217950.1
OG0000853:	MNP_416476.1	WP_000218230.1
OG0000854:	MNP_418615.1	WP_000218360.1
OG0000855:	MNP_417402.1	WP_000218480.1
OG0000856:	MNP_417071.1	WP_000219193.1
OG0000857:	MNP_416298.1	WP_000219670.1
OG0000858:	MNP_418602.1	WP_000220137.1
OG0000859:	MNP_414828.1	WP_000220237.1
OG0000860:	MNP_418496.1	WP_000220281.1
OG0000861:	MNP_415958.1	WP_000220396.1
OG0000862:	MNP_416634.1	WP_000221772.1
OG0000863:	MNP_416240.1	WP_000222172.1
OG0000864:	MNP_418754.2	WP_000222495.1
OG0000865:	MNP_417668.1	WP_000224099.1
OG0000866:	MNP_417404.1	WP_000224138.1
OG0000867:	MNP_415467.1	WP_000224273.1
OG0000868:	MNP_414713.1	WP_000224573.1
OG0000869:	MNP_415828.1	WP_000224659.1
OG0000870:	MNP_417692.1	WP_000224725.1
OG0000871:	MNP_418801.1	WP_000224879.1
OG0000872:	MNP_417091.1	WP_000225202.1
OG0000873:	MNP_416111.1	WP_000225276.1
OG0000874:	MNP_418442.2	WP_000226403.1
OG0000875:	MNP_417264.1	WP_000226815.1
OG0000876:	MNP_415474.1	WP_000227927.1
OG0000877:	MYP_026269.1	WP_000227958.1
OG0000878:	MNP_418058.1	WP_000228271.1
OG0000879:	MNP_418629.1	WP_000228346.1
OG0000880:	MNP_415409.1	WP_000228473.1
OG0000881:	MYP_026211.1	WP_000228519.1
OG0000882:	MNP_417540.1	WP_000228937.1
OG0000883:	MNP_418669.1	WP_000230281.1
OG0000884:	MNP_417082.1	WP_000230377.1
OG0000885:	MNP_416147.1	WP_000231913.1
OG0000886:	MYP_001165320.1	WP_000233090.1
OG0000887:	MNP_417441.1	WP_000234514.1
OG0000888:	MNP_415705.1	WP_000234823.1
OG0000889:	MNP_415454.4	WP_000235203.1
OG0000890:	MNP_418511.1	WP_000235248.1
OG0000891:	MNP_418475.1	WP_000235509.1
OG0000892:	MNP_414609.1	WP_000235706.1
OG0000893:	MNP_417897.1	WP_000236302.1
OG0000894:	MNP_418436.1	WP_000236974.1
OG0000895:	MNP_417295.1	WP_000237954.1
OG0000896:	MNP_414734.1	WP_000239192.1
OG0000897:	MYP_026284.1	WP_000239596.1
OG0000898:	MNP_418159.1	WP_000239730.1
OG0000899:	MNP_417430.1	WP_000239942.1
OG0000900:	MNP_416680.1	WP_000241011.1
OG0000901:	MNP_415398.1	WP_000241049.1
OG0000902:	MNP_414594.1	WP_000241259.1
OG0000903:	MNP_414544.1	WP_000241660.1
OG0000904:	MNP_415259.1	WP_000242632.1
OG0000905:	MNP_417816.1	WP_000242755.1
OG0000906:	MNP_417672.1	WP_000243741.1
OG0000907:	MNP_417031.1	WP_000244193.1
OG0000908:	MNP_417372.1	WP_000244772.1
OG0000909:	MNP_416009.1	WP_000246019.1
OG0000910:	MNP_417227.1	WP_000246138.1
OG0000911:	MNP_417161.1	WP_000246508.1
OG0000912:	MNP_415298.1	WP_000246805.1
OG0000913:	MNP_417801.1	WP_000246815.1
OG0000914:	MNP_417617.1	WP_000246865.1
OG0000915:	MNP_414711.1	WP_000246884.1
OG0000916:	MNP_416991.2	WP_000247065.1
OG0000917:	MNP_416203.1	WP_000248636.1
OG0000918:	MNP_417616.1	WP_000249157.1
OG0000919:	MNP_417006.2	WP_000249410.1
OG0000920:	MNP_418300.1	WP_000250055.1
OG0000921:	MNP_417375.1	WP_000250274.1
OG0000922:	MYP_025305.1	WP_000250656.1
OG0000923:	MNP_416237.3	WP_000251735.1
OG0000924:	MNP_416255.1	WP_000252376.1
OG0000925:	MNP_417186.1	WP_000252908.1
OG0000926:	MNP_416383.4	WP_000252980.1
OG0000927:	MNP_416661.1	WP_000253273.1
OG0000928:	MNP_415102.1	WP_000253830.1
OG0000929:	MNP_417888.1	WP_000253975.1
OG0000930:	MNP_415250.1	WP_000254359.1
OG0000931:	MNP_418610.4	WP_000254636.1
OG0000932:	MNP_417223.1	WP_000254708.1
OG0000933:	MNP_417262.1	WP_000254745.1
OG0000934:	MNP_416908.1	WP_000254839.1
OG0000935:	MNP_415058.1	WP_000256002.1
OG0000936:	MNP_416693.1	WP_000256200.1
OG0000937:	MNP_418309.1	WP_000256396.1
OG0000938:	MNP_417100.1	WP_000256450.1
OG0000939:	MNP_414591.1	WP_000257186.1
OG0000940:	MNP_417696.1	WP_000257293.1
OG0000941:	MNP_416041.1	WP_000257409.1
OG0000942:	MNP_416362.1	WP_000257738.1
OG0000943:	MNP_416966.1	WP_000258247.1
OG0000944:	MNP_416603.1	WP_000260099.1
OG0000945:	MNP_416816.1	WP_000262113.1
OG0000946:	MNP_417474.1	WP_000262156.1
OG0000947:	MNP_418414.1	WP_000263098.1
OG0000948:	MNP_417098.1	WP_000264777.1
OG0000949:	MNP_418648.1	WP_000265942.1
OG0000950:	MNP_417752.1	WP_000266492.1
OG0000951:	MNP_416239.1	WP_000267654.1
OG0000952:	MNP_417278.4	WP_000268232.1
OG0000953:	MNP_416176.1	WP_000269501.1
OG0000954:	MYP_588444.1	WP_000270282.1
OG0000955:	MYP_001165313.1	WP_000270300.1
OG0000956:	MNP_418480.1	WP_000270372.1
OG0000957:	MNP_417653.1	WP_000271401.1
OG0000958:	MNP_417146.2	WP_000271942.1
OG0000959:	MNP_414705.1	WP_000272188.1
OG0000960:	MNP_415186.1	WP_000272824.1
OG0000961:	MNP_417175.1	WP_000273309.1
OG0000962:	MNP_418389.1	WP_000274636.1
OG0000963:	MNP_418021.1	WP_000275368.1
OG0000964:	MNP_416117.1	WP_000276149.1
OG0000965:	MNP_414672.1	WP_000277872.1
OG0000966:	MNP_415140.1	WP_000278505.1
OG0000967:	MYP_026232.1	WP_000279599.1
OG0000968:	MNP_418107.1	WP_000280488.1
OG0000969:	MNP_417157.1	WP_000281320.1
OG0000970:	MNP_417236.1	WP_000281434.1
OG0000971:	MNP_418250.1	WP_000281680.1
OG0000972:	MNP_415552.1	WP_000283664.1
OG0000973:	MNP_415163.2	WP_000284034.1
OG0000974:	MNP_414757.1	WP_000284050.1
OG0000975:	MNP_415698.1	WP_000284276.1
OG0000976:	MNP_418421.1	WP_000284600.1
OG0000977:	MNP_416211.1	WP_000284799.1
OG0000978:	MYP_026267.1	WP_000285353.1
OG0000979:	MNP_417751.1	WP_000285607.1
OG0000980:	MNP_417932.1	WP_000285784.1
OG0000981:	MNP_417420.1	WP_000286489.1
OG0000982:	MNP_416435.1	WP_000287768.1
OG0000983:	MNP_415609.1	WP_000288132.1
OG0000984:	MNP_416572.1	WP_000288420.1
OG0000985:	MNP_418533.1	WP_000288592.1
OG0000986:	MNP_415478.1	WP_000288710.1
OG0000987:	MNP_417796.1	WP_000289090.1
OG0000988:	MNP_416920.1	WP_000290224.1
OG0000989:	MNP_416320.1	WP_000290576.1
OG0000990:	MNP_414861.2	WP_000290608.1
OG0000991:	MNP_415607.1	WP_000290727.1
OG0000992:	MNP_415637.1	WP_000291280.1
OG0000993:	MNP_414877.1	WP_000291540.1
OG0000994:	MNP_416740.1	WP_000301045.1
OG0000995:	MNP_415757.1	WP_000301651.1
OG0000996:	MNP_416366.1	WP_000301727.1
OG0000997:	MNP_417776.1	WP_000301864.1
OG0000998:	MNP_418595.1	WP_000312488.1
OG0000999:	MNP_418358.1	WP_000323556.1
OG0001000:	MNP_417952.1	WP_000323571.1
OG0001001:	MNP_418388.1	WP_000323849.1
OG0001002:	MNP_418630.1	WP_000331456.1
OG0001003:	MNP_418787.1	WP_000331615.1
OG0001004:	MNP_417024.1	WP_000331707.1
OG0001005:	MNP_414655.1	WP_000331776.1
OG0001006:	MNP_415680.1	WP_000332319.1
OG0001007:	MNP_414576.4	WP_000333120.1
OG0001008:	MNP_415470.1	WP_000333176.1
OG0001009:	MNP_414758.1	WP_000333380.1
OG0001010:	MNP_418185.1	WP_000334099.1
OG0001011:	MNP_416815.1	WP_000334218.1
OG0001012:	MYP_025310.1	WP_000334611.1
OG0001013:	MNP_417208.1	WP_000334881.1
OG0001014:	MNP_417464.1	WP_000334896.1
OG0001015:	MNP_415200.1	WP_000337066.1
OG0001016:	MNP_417207.1	WP_000337665.1
OG0001017:	MNP_416726.1	WP_000339065.1
OG0001018:	MYP_026262.1	WP_000339103.1
OG0001019:	MNP_416279.1	WP_000339283.1
OG0001020:	MNP_417458.1	WP_000339515.1
OG0001021:	MNP_414839.1	WP_000339593.1
OG0001022:	MNP_418285.1	WP_000339804.1
OG0001023:	MNP_415709.2	WP_000340206.1
OG0001024:	MNP_418747.1	WP_000340758.1
OG0001025:	MNP_417523.1	WP_000341046.1
OG0001026:	MNP_417273.1	WP_000342431.1
OG0001027:	MNP_416958.1	WP_000342642.1
OG0001028:	MNP_418581.1	WP_000342867.1
OG0001029:	MNP_417847.1	WP_000343193.1
OG0001030:	MNP_414994.1	WP_000344800.1
OG0001031:	MNP_415272.1	WP_000345410.1
OG0001032:	MNP_414581.1	WP_000347117.1
OG0001033:	MNP_414955.1	WP_000347217.1
OG0001034:	MNP_415128.1	WP_000347639.1
OG0001035:	MNP_418276.1	WP_000347714.1
OG0001036:	MNP_416210.4	WP_000347850.1
OG0001037:	MNP_415595.1	WP_000349299.1
OG0001038:	MNP_417827.1	WP_000349855.1
OG0001039:	MNP_414580.1	WP_000349936.1
OG0001040:	MNP_415437.1	WP_000350058.1
OG0001041:	MNP_417521.1	WP_000350095.1
OG0001042:	MNP_416008.1	WP_000350395.1
OG0001043:	MNP_417396.4	WP_000350807.1
OG0001044:	MNP_415551.2	WP_000351317.1
OG0001045:	MNP_415110.1	WP_000351464.1
OG0001046:	MNP_417373.1	WP_000354046.1
OG0001047:	MNP_418146.4	WP_000354284.1
OG0001048:	MNP_417721.1	WP_000354622.1
OG0001049:	MNP_416957.4	WP_000356956.1
OG0001050:	MNP_417656.1	WP_000357259.1
OG0001051:	MNP_418482.1	WP_000357740.1
OG0001052:	MNP_417763.1	WP_000358960.1
OG0001053:	MNP_415645.1	WP_000359438.1
OG0001054:	MNP_415111.1	WP_000360951.1
OG0001055:	MNP_417944.1	WP_000361471.1
OG0001056:	MNP_414898.4	WP_000362027.1
OG0001057:	MNP_418426.2	WP_000362391.1
OG0001058:	MNP_417329.1	WP_000362702.1
OG0001059:	MNP_416820.1	WP_000364331.1
OG0001060:	MNP_415015.1	WP_000365181.1
OG0001061:	MNP_416471.1	WP_000365561.1
OG0001062:	MNP_418221.1	WP_000365788.1
OG0001063:	MNP_417072.4	WP_000365855.1
OG0001064:	MNP_416885.1	WP_000366033.1
OG0001065:	MNP_417695.1	WP_000366135.1
OG0001066:	MNP_416043.1	WP_000366496.1
OG0001067:	MNP_417836.1	WP_000366877.1
OG0001068:	MNP_415764.4	WP_000366959.1
OG0001069:	MNP_415183.1	WP_000367895.1
OG0001070:	MNP_416849.1	WP_000368131.1
OG0001071:	MNP_414842.4	WP_000370401.1
OG0001072:	MNP_418813.1	WP_000371666.1
OG0001073:	MNP_418550.1	WP_000371700.1
OG0001074:	MNP_417883.1	WP_000371934.1
OG0001075:	MNP_416935.1	WP_000372364.1
OG0001076:	MNP_417232.1	WP_000372391.1
OG0001077:	MNP_416275.1	WP_000373043.1
OG0001078:	MNP_415679.1	WP_000373101.1
OG0001079:	MNP_415307.1	WP_000373624.1
OG0001080:	MYP_026280.1	WP_000373940.1
OG0001081:	MNP_418380.4	WP_000374004.1
OG0001082:	MNP_415490.1	WP_000375136.1
OG0001083:	MNP_415941.5	WP_000375959.1
OG0001084:	MNP_416894.1	WP_000376337.1
OG0001085:	MNP_414589.1	WP_000377194.1
OG0001086:	MNP_416419.1	WP_000377223.1
OG0001087:	MNP_418180.1	WP_000377786.1
OG0001088:	MNP_415162.4	WP_000378026.1
OG0001089:	MNP_418161.1	WP_000378258.1
OG0001090:	MNP_417169.1	WP_000378435.1
OG0001091:	MYP_026246.1	WP_000379246.1
OG0001092:	MNP_418314.1	WP_000380838.1
OG0001093:	MNP_417723.1	WP_000381170.1
OG0001094:	MNP_416650.1	WP_000383096.1
OG0001095:	MNP_417320.1	WP_000383224.1
OG0001096:	MNP_418258.1	WP_000383406.1
OG0001097:	MNP_416207.1	WP_000383497.1
OG0001098:	MYP_588465.1	WP_000383836.1
OG0001099:	MNP_415101.1	WP_000383951.1
OG0001100:	MNP_417574.1	WP_000384145.1
OG0001101:	MNP_414661.2	WP_000384306.1
OG0001102:	MNP_417022.1	WP_000384411.1
OG0001103:	MNP_415321.1	WP_000386540.1
OG0001104:	MNP_416790.1	WP_000386733.1
OG0001105:	MNP_415858.1	WP_000387388.1
OG0001106:	MNP_416952.2	WP_000387713.1
OG0001107:	MNP_417342.1	WP_000388148.1
OG0001108:	MYP_588461.1	WP_000389030.1
OG0001109:	MNP_415379.1	WP_000389260.1
OG0001110:	MNP_417399.1	WP_000389818.1
OG0001111:	MNP_416783.1	WP_000393511.1
OG0001112:	MNP_417432.1	WP_000394125.1
OG0001113:	MNP_418761.1	WP_000394274.1
OG0001114:	MNP_414688.1	WP_000396036.1
OG0001115:	MNP_418681.1	WP_000397145.1
OG0001116:	MNP_415348.1	WP_000397382.1
OG0001117:	MNP_418552.1	WP_000398619.1
OG0001118:	MNP_417809.1	WP_000399122.1
OG0001119:	MNP_417060.1	WP_000399393.1
OG0001120:	MNP_415044.4	WP_000401137.1
OG0001121:	MYP_026203.3	WP_000401598.1
OG0001122:	MNP_418489.1	WP_000402207.1
OG0001123:	MNP_418551.1	WP_000405647.1
OG0001124:	MNP_416611.1	WP_000405687.1
OG0001125:	MNP_416929.4	WP_000406000.1
OG0001126:	MNP_416718.1	WP_000406101.1
OG0001127:	MNP_415704.1	WP_000406391.1
OG0001128:	MNP_417565.2	WP_000406488.1
OG0001129:	MNP_416332.1	WP_000406926.1
OG0001130:	MNP_417008.1	WP_000409205.1
OG0001131:	MNP_418809.4	WP_000409447.1
OG0001132:	MNP_418776.1	WP_000410130.1
OG0001133:	MYP_588464.1	WP_000410201.1
OG0001134:	MNP_415401.1	WP_000410785.1
OG0001135:	MNP_416252.1	WP_000412169.1
OG0001136:	MNP_416122.1	WP_000412379.1
OG0001137:	MNP_418487.1	WP_000412428.1
OG0001138:	MNP_414915.1	WP_000413677.1
OG0001139:	MNP_416667.1	WP_000415455.1
OG0001140:	MNP_418679.1	WP_000416384.1
OG0001141:	MNP_417911.4	WP_000416895.1
OG0001142:	MYP_026160.1	WP_000417058.1
OG0001143:	MNP_417345.1	WP_000417808.1
OG0001144:	MNP_415482.1	WP_000420536.1
OG0001145:	MNP_415520.1	WP_000420631.1
OG0001146:	MNP_418445.1	WP_000421756.1
OG0001147:	MNP_415788.1	WP_000422045.1
OG0001148:	MNP_416715.1	WP_000422188.1
OG0001149:	MNP_417032.1	WP_000423257.1
OG0001150:	MNP_415649.1	WP_000423729.1
OG0001151:	MNP_415483.2	WP_000424181.1
OG0001152:	MNP_417778.1	WP_000424395.1
OG0001153:	MNP_415228.1	WP_000424924.1
OG0001154:	MNP_416843.1	WP_000425055.1
OG0001155:	MYP_025294.2	WP_000425668.1
OG0001156:	MNP_416797.2	WP_000426124.1
OG0001157:	MNP_416007.3	WP_000426266.1
OG0001158:	MNP_415951.1	WP_000429155.1
OG0001159:	MNP_418193.1	WP_000429386.1
OG0001160:	MNP_417657.2	WP_000429656.1
OG0001161:	MNP_415326.1	WP_000430073.1
OG0001162:	MYP_026161.1	WP_000431370.1
OG0001163:	MNP_415928.1	WP_000431856.1
OG0001164:	MNP_418199.1	WP_000432970.1
OG0001165:	MNP_415996.2	WP_000433475.1
OG0001166:	MNP_416604.1	WP_000434038.1
OG0001167:	MNP_416869.1	WP_000435167.1
OG0001168:	MNP_415439.1	WP_000436922.1
OG0001169:	MNP_417539.1	WP_000437371.1
OG0001170:	MNP_416802.1	WP_000437935.1
OG0001171:	MNP_417662.1	WP_000438245.1
OG0001172:	MNP_418742.1	WP_000438594.1
OG0001173:	MYP_026272.1	WP_000438743.1
OG0001174:	MNP_418005.1	WP_000438954.1
OG0001175:	MNP_417949.1	WP_000439180.1
OG0001176:	MNP_417475.1	WP_000439331.1
OG0001177:	MNP_417848.1	WP_000439867.1
OG0001178:	MNP_417710.1	WP_000440317.1
OG0001179:	MNP_416247.1	WP_000440445.1
OG0001180:	MNP_417280.1	WP_000440782.1
OG0001181:	MNP_416657.1	WP_000440880.1
OG0001182:	MNP_416900.1	WP_000442952.1
OG0001183:	MNP_415776.1	WP_000443067.1
OG0001184:	MNP_415322.1	WP_000443534.1
OG0001185:	MNP_416906.1	WP_000443699.1
OG0001186:	MNP_417875.1	WP_000444331.1
OG0001187:	MNP_415654.1	WP_000444487.1
OG0001188:	MNP_418289.1	WP_000444561.1
OG0001189:	MNP_417504.1	WP_000444747.1
OG0001190:	MNP_415854.4	WP_000444949.1
OG0001191:	MNP_415428.1	WP_000445228.1
OG0001192:	MNP_417655.1	WP_000445413.1
OG0001193:	MNP_415471.1	WP_000445533.1
OG0001194:	MNP_417167.1	WP_000445651.1
OG0001195:	MNP_418335.4	WP_000446023.1
OG0001196:	MNP_418506.1	WP_000446354.1
OG0001197:	MNP_415308.1	WP_000446932.1
OG0001198:	MNP_416830.1	WP_000447356.1
OG0001199:	MNP_417774.1	WP_000447529.1
OG0001200:	MNP_417884.1	WP_000448140.1
OG0001201:	MNP_417623.1	WP_000449451.1
OG0001202:	MNP_417395.1	WP_000449941.1
OG0001203:	MNP_415361.1	WP_000450140.1
OG0001204:	MNP_416511.4	WP_000450409.1
OG0001205:	MNP_417545.1	WP_000450589.1
OG0001206:	MNP_417740.1	WP_000451211.1
OG0001207:	MNP_415092.1	WP_000453587.1
OG0001208:	MNP_418464.1	WP_000455228.1
OG0001209:	MNP_418011.1	WP_000455798.1
OG0001210:	MNP_415730.1	WP_000456467.1
OG0001211:	MNP_415646.4	WP_000456506.1
OG0001212:	MNP_416327.1	WP_000456725.1
OG0001213:	MNP_416312.1	WP_000457200.1
OG0001214:	MNP_416325.1	WP_000457334.1
OG0001215:	MNP_415702.1	WP_000457613.1
OG0001216:	MNP_416919.1	WP_000458405.1
OG0001217:	MNP_415394.4	WP_000458818.1
OG0001218:	MNP_417343.1	WP_000459182.1
OG0001219:	MNP_416139.1	WP_000459403.1
OG0001220:	MYP_026270.1	WP_000459594.1
OG0001221:	MNP_417101.1	WP_000460035.1
OG0001222:	MNP_415037.1	WP_000460145.1
OG0001223:	MNP_418594.1	WP_000460360.1
OG0001224:	MYP_588442.1	WP_000460431.1
OG0001225:	MYP_026202.1	WP_000460535.1
OG0001226:	MNP_417743.1	WP_000460670.1
OG0001227:	MNP_416303.1	WP_000460707.1
OG0001228:	MNP_416757.1	WP_000461661.1
OG0001229:	MNP_415448.1	WP_000462707.1
OG0001230:	MNP_414637.1	WP_000462776.1
OG0001231:	MNP_417727.1	WP_000462905.1
OG0001232:	MNP_415382.1	WP_000464491.1
OG0001233:	MNP_414682.1	WP_000465930.1
OG0001234:	MNP_417694.1	WP_000467003.1
OG0001235:	MNP_415004.1	WP_000467098.1
OG0001236:	MNP_414965.1	WP_000467180.1
OG0001237:	MNP_415151.4	WP_000467687.1
OG0001238:	MNP_418773.1	WP_000467859.1
OG0001239:	MNP_415584.1	WP_000468186.1
OG0001240:	MNP_416586.1	WP_000468308.1
OG0001241:	MNP_418110.1	WP_000468836.1
OG0001242:	MNP_416384.1	WP_000468963.1
OG0001243:	MNP_415313.1	WP_000469031.1
OG0001244:	MNP_416573.4	WP_000469709.1
OG0001245:	MNP_416681.1	WP_000470594.1
OG0001246:	MNP_418663.1	WP_000471871.1
OG0001247:	MNP_415824.1	WP_000473109.1
OG0001248:	MNP_414837.2	WP_000474084.1
OG0001249:	MNP_415619.1	WP_000475719.1
OG0001250:	MNP_416585.1	WP_000476011.1
OG0001251:	MNP_415652.1	WP_000476093.1
OG0001252:	MNP_417659.1	WP_000476487.1
OG0001253:	MNP_418799.1	WP_000477808.1
OG0001254:	MNP_417964.1	WP_000478621.1
OG0001255:	MNP_415614.1	WP_000478703.1
OG0001256:	MNP_415618.1	WP_000480245.1
OG0001257:	MNP_415364.1	WP_000480892.1
OG0001258:	MNP_415558.1	WP_000481500.1
OG0001259:	MNP_416565.1	WP_000482901.1
OG0001260:	MNP_416399.1	WP_000483214.1
OG0001261:	MNP_416136.1	WP_000483362.1
OG0001262:	MNP_418071.4	WP_000483860.1
OG0001263:	MNP_414919.1	WP_000484055.1
OG0001264:	MNP_417817.2	WP_000484349.1
OG0001265:	MNP_417591.1	WP_000484573.1
OG0001266:	MNP_415802.1	WP_000484989.1
OG0001267:	MNP_418478.1	WP_000486991.1
OG0001268:	MNP_416674.1	WP_000487257.1
OG0001269:	MNP_416910.1	WP_000487600.1
OG0001270:	MYP_026266.1	WP_000487654.1
OG0001271:	MNP_416660.1	WP_000489233.1
OG0001272:	MNP_415562.1	WP_000489590.1
OG0001273:	MNP_416989.1	WP_000489667.1
OG0001274:	MNP_416891.1	WP_000490072.1
OG0001275:	MYP_588479.2	WP_000490275.1
OG0001276:	MNP_418724.1	WP_000490679.1
OG0001277:	MNP_415395.2	WP_000491142.1
OG0001278:	MNP_416464.1	WP_000491501.1
OG0001279:	MNP_416517.1	WP_000492320.1
OG0001280:	MNP_417156.1	WP_000492656.1
OG0001281:	MNP_418620.1	WP_000492914.1
OG0001282:	MNP_417398.1	WP_000493361.1
OG0001283:	MNP_417042.1	WP_000493471.1
OG0001284:	MYP_026212.2	WP_000493556.1
OG0001285:	MNP_417200.1	WP_000493792.1
OG0001286:	MNP_416179.1	WP_000493947.1
OG0001287:	MNP_416690.1	WP_000494183.1
OG0001288:	MNP_415953.1	WP_000494244.1
OG0001289:	MNP_418026.1	WP_000494484.1
OG0001290:	MYP_009029994.1	WP_000495410.1
OG0001291:	MNP_415998.4	WP_000495766.1
OG0001292:	MNP_415357.1	WP_000497137.1
OG0001293:	MNP_417840.1	WP_000497372.1
OG0001294:	MNP_416896.4	WP_000497400.1
OG0001295:	MNP_417702.1	WP_000497723.1
OG0001296:	MNP_415799.1	WP_000498253.1
OG0001297:	MNP_418197.1	WP_000499790.1
OG0001298:	MNP_418670.1	WP_000500735.1
OG0001299:	MNP_416683.1	WP_000501584.1
OG0001300:	MNP_417354.1	WP_000502419.1
OG0001301:	MNP_415160.1	WP_000503931.1
OG0001302:	MNP_416187.1	WP_000504352.1
OG0001303:	MNP_415721.1	WP_000505866.1
OG0001304:	MNP_415804.1	WP_000506490.1
OG0001305:	MNP_418510.1	WP_000507106.1
OG0001306:	MNP_417152.1	WP_000508177.1
OG0001307:	MNP_415258.1	WP_000509899.1
OG0001308:	MNP_417707.1	WP_000510962.1
OG0001309:	MNP_415820.1	WP_000511025.1
OG0001310:	MNP_418133.1	WP_000511287.1
OG0001311:	MNP_415713.1	WP_000511313.1
OG0001312:	MNP_418603.1	WP_000511955.1
OG0001313:	MNP_416309.1	WP_000512153.1
OG0001314:	MNP_416947.1	WP_000512352.1
OG0001315:	MNP_416123.1	WP_000513673.1
OG0001316:	MNP_416310.1	WP_000513743.1
OG0001317:	MNP_415349.1	WP_000513775.1
OG0001318:	MNP_418031.1	WP_000514233.1
OG0001319:	MNP_414555.1	WP_000516135.1
OG0001320:	MYP_588470.1	WP_000517100.1
OG0001321:	MNP_416921.4	WP_000517426.1
OG0001322:	MNP_417228.1	WP_000517476.1
OG0001323:	MNP_416019.1	WP_000520671.1
OG0001324:	MNP_415402.1	WP_000520781.1
OG0001325:	MNP_416912.1	WP_000522247.1
OG0001326:	MNP_417151.1	WP_000522424.1
OG0001327:	MNP_416761.4	WP_000523005.1
OG0001328:	MNP_417019.1	WP_000523616.1
OG0001329:	MNP_417693.3	WP_000523845.1
OG0001330:	MNP_416267.1	WP_000524080.1
OG0001331:	MNP_416124.1	WP_000524868.1
OG0001332:	MNP_414600.1	WP_000525164.1
OG0001333:	MNP_416199.1	WP_000525320.1
OG0001334:	MNP_416775.1	WP_000525365.1
OG0001335:	MNP_416705.2	WP_000525576.1
OG0001336:	MNP_415328.4	WP_000526040.1
OG0001337:	MNP_417479.1	WP_000527844.1
OG0001338:	MNP_418598.1	WP_000527955.1
OG0001339:	MNP_416190.1	WP_000528342.1
OG0001340:	MNP_416706.1	WP_000528376.1
OG0001341:	MNP_414551.1	WP_000528538.1
OG0001342:	MNP_417281.1	WP_000528603.1
OG0001343:	MNP_415625.1	WP_000529331.1
OG0001344:	MNP_416996.1	WP_000529576.1
OG0001345:	MNP_417773.1	WP_000529945.1
OG0001346:	MNP_417573.1	WP_000531193.1
OG0001347:	MNP_415966.6	WP_000531452.1
OG0001348:	MNP_418794.1	WP_000531527.1
OG0001349:	MNP_415644.1	WP_000531594.1
OG0001350:	MNP_416844.1	WP_000531954.1
OG0001351:	MNP_414755.1	WP_000532698.1
OG0001352:	MNP_416490.1	WP_000532912.1
OG0001353:	MNP_416181.1	WP_000534289.1
OG0001354:	MNP_417609.1	WP_000534351.1
OG0001355:	MNP_415904.3	WP_000535473.1
OG0001356:	MNP_418116.1	WP_000535960.1
OG0001357:	MNP_415408.1	WP_000537418.1
OG0001358:	MNP_418783.2	WP_000538177.1
OG0001359:	MNP_415048.1	WP_000540968.1
OG0001360:	MNP_418525.1	WP_000542768.1
OG0001361:	MNP_416017.1	WP_000543389.1
OG0001362:	MNP_414882.1	WP_000543459.1
OG0001363:	MNP_414947.1	WP_000543535.1
OG0001364:	MNP_414572.1	WP_000543605.1
OG0001365:	MNP_416881.1	WP_000544359.1
OG0001366:	MNP_417608.1	WP_000544489.1
OG0001367:	MNP_417465.1	WP_000544953.1
OG0001368:	MNP_416788.1	WP_000545044.1
OG0001369:	MYP_026273.1	WP_000545677.1
OG0001370:	MNP_416311.1	WP_000546002.1
OG0001371:	MNP_415011.1	WP_000546229.1
OG0001372:	MNP_418605.1	WP_000547760.1
OG0001373:	MNP_416662.1	WP_000548294.1
OG0001374:	MNP_417587.1	WP_000548347.1
OG0001375:	MNP_415091.1	WP_000548593.1
OG0001376:	MNP_416414.1	WP_000548675.1
OG0001377:	MNP_415147.1	WP_000550404.1
OG0001378:	MNP_415969.1	WP_000550675.1
OG0001379:	MNP_415434.1	WP_000551270.1
OG0001380:	MNP_417010.1	WP_000551807.1
OG0001381:	MNP_417028.1	WP_000553451.1
OG0001382:	MNP_416648.1	WP_000553555.1
OG0001383:	MNP_414678.1	WP_000553767.1
OG0001384:	MNP_415682.1	WP_000554144.1
OG0001385:	MNP_415358.1	WP_000555053.1
OG0001386:	MNP_415960.1	WP_000555481.1
OG0001387:	MNP_415748.1	WP_000555849.1
OG0001388:	MNP_418390.1	WP_000556283.1
OG0001389:	MNP_416711.1	WP_000557378.1
OG0001390:	MNP_418568.2	WP_000558209.1
OG0001391:	MNP_418741.1	WP_000558251.1
OG0001392:	MNP_416035.1	WP_000558520.1
OG0001393:	MNP_416723.1	WP_000559119.1
OG0001394:	MNP_415787.1	WP_000559280.1
OG0001395:	MNP_416828.1	WP_000559764.1
OG0001396:	MNP_415846.1	WP_000559901.1
OG0001397:	MNP_418632.1	WP_000560563.1
OG0001398:	MNP_418323.1	WP_000560983.1
OG0001399:	MNP_417553.1	WP_000561123.1
OG0001400:	MNP_415029.1	WP_000561879.1
OG0001401:	MNP_416871.1	WP_000562331.1
OG0001402:	MYP_026291.2	WP_000563068.1
OG0001403:	MNP_417307.1	WP_000564489.1
OG0001404:	MNP_416385.1	WP_000564745.1
OG0001405:	MNP_414723.1	WP_000565966.1
OG0001406:	MNP_415391.1	WP_000566372.1
OG0001407:	MNP_416805.1	WP_000566471.1
OG0001408:	MNP_416140.1	WP_000567490.1
OG0001409:	MNP_418748.1	WP_000568417.1
OG0001410:	MNP_416374.1	WP_000568519.1
OG0001411:	MNP_417225.1	WP_000568957.1
OG0001412:	MNP_415330.1	WP_000569080.1
OG0001413:	MNP_416633.1	WP_000569321.1
OG0001414:	MNP_414725.1	WP_000569430.1
OG0001415:	MNP_416810.1	WP_000569958.1
OG0001416:	MNP_415435.1	WP_000570540.1
OG0001417:	MYP_026274.1	WP_000570668.1
OG0001418:	MNP_416373.1	WP_000571479.1
OG0001419:	MNP_415744.1	WP_000571699.1
OG0001420:	MNP_417908.1	WP_000572176.1
OG0001421:	MNP_417356.1	WP_000572462.1
OG0001422:	MNP_415444.1	WP_000572644.1
OG0001423:	MYP_026180.1	WP_000573321.1
OG0001424:	MNP_415806.1	WP_000573407.1
OG0001425:	MNP_418272.1	WP_000573621.1
OG0001426:	MNP_415107.1	WP_000573951.1
OG0001427:	MNP_416770.1	WP_000574099.1
OG0001428:	MNP_418033.1	WP_000576096.1
OG0001429:	MNP_417969.1	WP_000576690.1
OG0001430:	MNP_416763.1	WP_000577562.1
OG0001431:	MNP_416689.1	WP_000578076.1
OG0001432:	MNP_415177.4	WP_000578177.1
OG0001433:	MNP_417779.1	WP_000579833.1
OG0001434:	MNP_416727.1	WP_000580275.1
OG0001435:	MNP_415642.1	WP_000580316.1
OG0001436:	MNP_416375.1	WP_000580323.1
OG0001437:	MNP_418347.1	WP_000580417.1
OG0001438:	MYP_588474.1	WP_000580586.1
OG0001439:	MNP_415051.1	WP_000580856.1
OG0001440:	MNP_417263.1	WP_000581937.1
OG0001441:	MNP_418047.1	WP_000582482.1
OG0001442:	MNP_416953.1	WP_000582977.1
OG0001443:	MNP_415809.1	WP_000583277.1
OG0001444:	MNP_418673.4	WP_000583470.1
OG0001445:	MNP_417357.1	WP_000583616.1
OG0001446:	MNP_418682.1	WP_000584114.1
OG0001447:	MNP_416818.1	WP_000584582.1
OG0001448:	MNP_418519.1	WP_000586274.1
OG0001449:	MNP_416528.2	WP_000586435.1
OG0001450:	MNP_415947.1	WP_000586720.1
OG0001451:	MNP_418062.1	WP_000586962.1
OG0001452:	MNP_416184.1	WP_000587554.1
OG0001453:	MNP_418076.1	WP_000587764.1
OG0001454:	MNP_415626.4	WP_000587930.1
OG0001455:	MNP_414636.1	WP_000588474.1
OG0001456:	MNP_417065.1	WP_000589070.1
OG0001457:	MNP_415598.3	WP_000589326.1
OG0001458:	MNP_417217.1	WP_000590392.1
OG0001459:	MNP_414680.4	WP_000591059.1
OG0001460:	MNP_418351.1	WP_000591795.1
OG0001461:	MNP_416052.1	WP_000592794.1
OG0001462:	MNP_417422.1	WP_000593273.1
OG0001463:	MNP_415292.2	WP_000593936.1
OG0001464:	MNP_414741.1	WP_000593994.1
OG0001465:	MNP_417904.1	WP_000595084.1
OG0001466:	MNP_414638.1	WP_000595482.1
OG0001467:	MNP_418452.1	WP_000595552.1
OG0001468:	MNP_418652.2	WP_000596020.1
OG0001469:	MNP_414892.1	WP_000596090.1
OG0001470:	MYP_025304.1	WP_000597196.1
OG0001471:	MNP_414573.1	WP_000597260.1
OG0001472:	MNP_415826.1	WP_000597467.1
OG0001473:	MNP_416099.1	WP_000598292.1
OG0001474:	MNP_415305.1	WP_000598613.1
OG0001475:	MNP_416629.4	WP_000598641.1
OG0001476:	MNP_415971.1	WP_000598869.1
OG0001477:	MNP_415397.1	WP_000599806.1
OG0001478:	MNP_417109.1	WP_000600190.1
OG0001479:	MNP_416766.1	WP_000600492.1
OG0001480:	MNP_414588.1	WP_000600725.1
OG0001481:	MNP_417819.1	WP_000601847.1
OG0001482:	MNP_417319.1	WP_000603508.1
OG0001483:	MNP_415285.1	WP_000604032.1
OG0001484:	MYP_588478.1	WP_000604556.1
OG0001485:	MNP_415848.1	WP_000605090.1
OG0001486:	MNP_416933.4	WP_000606257.1
OG0001487:	MNP_417393.1	WP_000606525.1
OG0001488:	MNP_415541.1	WP_000610451.1
OG0001489:	MNP_414592.1	WP_000610901.1
OG0001490:	MNP_418548.1	WP_000611286.1
OG0001491:	MNP_416424.1	WP_000611335.1
OG0001492:	MNP_418520.1	WP_000611428.1
OG0001493:	MNP_417173.1	WP_000611801.1
OG0001494:	MNP_415548.1	WP_000611849.1
OG0001495:	MNP_415850.1	WP_000611911.1
OG0001496:	MNP_418238.1	WP_000612048.1
OG0001497:	MNP_416782.1	WP_000612644.1
OG0001498:	MNP_416202.1	WP_000612983.1
OG0001499:	MNP_417769.1	WP_000613955.1
OG0001500:	MNP_415714.1	WP_000615067.1
OG0001501:	MNP_416824.1	WP_000615798.1
OG0001502:	MNP_414760.1	WP_000615976.1
OG0001503:	MNP_414874.1	WP_000616241.1
OG0001504:	MNP_416299.1	WP_000616425.1
OG0001505:	MNP_415758.1	WP_000616554.1
OG0001506:	MNP_418006.1	WP_000617478.1
OG0001507:	MNP_417777.1	WP_000617544.1
OG0001508:	MNP_417920.1	WP_000617723.1
OG0001509:	MNP_417873.1	WP_000619389.1
OG0001510:	MNP_418337.1	WP_000619503.1
OG0001511:	MNP_418298.4	WP_000619849.1
OG0001512:	MNP_416453.1	WP_000620109.1
OG0001513:	MNP_417674.1	WP_000620387.1
OG0001514:	MNP_415173.1	WP_000620532.1
OG0001515:	MNP_418143.2	WP_000620888.1
OG0001516:	MNP_418101.1	WP_000621336.1
OG0001517:	MNP_414673.1	WP_000621515.1
OG0001518:	MNP_418319.2	WP_000621631.1
OG0001519:	MNP_416792.1	WP_000622286.1
OG0001520:	MNP_415149.4	WP_000622357.1
OG0001521:	MNP_414714.1	WP_000622418.1
OG0001522:	MNP_416911.1	WP_000623135.1
OG0001523:	MNP_414590.1	WP_000624375.1
OG0001524:	MNP_414625.1	WP_000625658.1
OG0001525:	MNP_415596.1	WP_000625837.1
OG0001526:	MNP_417951.1	WP_000626187.1
OG0001527:	MNP_414628.1	WP_000626688.1
OG0001528:	MNP_417074.1	WP_000627807.1
OG0001529:	MNP_417275.1	WP_000627967.1
OG0001530:	MNP_415236.1	WP_000628038.1
OG0001531:	MNP_415896.1	WP_000628158.1
OG0001532:	MNP_418672.4	WP_000628921.1
OG0001533:	MNP_415916.1	WP_000632286.1
OG0001534:	MNP_418441.1	WP_000632888.1
OG0001535:	MNP_417577.1	WP_000633577.1
OG0001536:	MNP_418125.1	WP_000633668.1
OG0001537:	MNP_417903.1	WP_000634159.1
OG0001538:	MNP_418088.1	WP_000634246.1
OG0001539:	MNP_417811.1	WP_000634746.1
OG0001540:	MNP_414733.1	WP_000635545.1
OG0001541:	MNP_416964.1	WP_000636129.1
OG0001542:	MNP_416057.1	WP_000636571.1
OG0001543:	MYP_588459.1	WP_000636923.1
OG0001544:	MNP_415129.1	WP_000637953.1
OG0001545:	MNP_416201.1	WP_000637982.1
OG0001546:	MYP_588462.1	WP_000638031.1
OG0001547:	MNP_416382.1	WP_000639274.1
OG0001548:	MNP_417896.1	WP_000639811.1
OG0001549:	MNP_416878.1	WP_000639883.1
OG0001550:	MNP_416765.1	WP_000639996.1
OG0001551:	MNP_415121.1	WP_000640969.1
OG0001552:	MNP_414626.1	WP_000642196.1
OG0001553:	MNP_415995.4	WP_000642407.1
OG0001554:	MNP_415426.1	WP_000642849.1
OG0001555:	MNP_414819.1	WP_000643333.1
OG0001556:	MNP_414747.1	WP_000644685.1
OG0001557:	MNP_417771.1	WP_000644741.1
OG0001558:	MNP_418057.1	WP_000645400.1
OG0001559:	MNP_418073.1	WP_000646014.1
OG0001560:	MNP_417619.1	WP_000646033.1
OG0001561:	MNP_418467.1	WP_000646078.1
OG0001562:	MNP_415141.1	WP_000646150.1
OG0001563:	MNP_416883.1	WP_000646844.1
OG0001564:	MNP_418379.1	WP_000647882.1
OG0001565:	MNP_416192.1	WP_000648420.1
OG0001566:	MNP_414744.1	WP_000648572.1
OG0001567:	MNP_415260.1	WP_000648992.1
OG0001568:	MNP_415310.1	WP_000650337.1
OG0001569:	MNP_416954.1	WP_000651298.1
OG0001570:	MNP_414668.1	WP_000651599.1
OG0001571:	MNP_418415.1	WP_000653944.1
OG0001572:	MNP_416563.1	WP_000654503.1
OG0001573:	MNP_418404.1	WP_000654610.1
OG0001574:	MYP_002791253.1	WP_000655821.1
OG0001575:	MNP_418357.1	WP_000655986.1
OG0001576:	MNP_416668.3	WP_000658580.1
OG0001577:	MNP_414873.1	WP_000658652.1
OG0001578:	MNP_417859.1	WP_000660483.1
OG0001579:	MNP_417037.1	WP_000660793.1
OG0001580:	MNP_414857.1	WP_000661607.1
OG0001581:	MYP_002791238.1	WP_000662258.1
OG0001582:	MNP_415100.1	WP_000662374.1
OG0001583:	MNP_414858.1	WP_000662420.1
OG0001584:	MNP_418059.1	WP_000665680.1
OG0001585:	MNP_414818.1	WP_000667026.1
OG0001586:	MNP_414940.1	WP_000667319.1
OG0001587:	MNP_414957.1	WP_000668685.1
OG0001588:	MNP_417667.1	WP_000669785.1
OG0001589:	MNP_417397.1	WP_000669834.1
OG0001590:	MNP_416160.1	WP_000670998.1
OG0001591:	MNP_415010.1	WP_000671574.1
OG0001592:	MNP_416054.1	WP_000671744.1
OG0001593:	MNP_416228.1	WP_000672342.1
OG0001594:	MNP_417498.1	WP_000673354.1
OG0001595:	MNP_418156.1	WP_000673464.1
OG0001596:	MNP_417650.1	WP_000673561.1
OG0001597:	MNP_417855.4	WP_000673804.1
OG0001598:	MNP_416263.1	WP_000673917.1
OG0001599:	MNP_416582.1	WP_000675150.1
OG0001600:	MNP_417795.1	WP_000675515.1
OG0001601:	MNP_417590.2	WP_000675746.1
OG0001602:	MNP_416613.1	WP_000677395.1
OG0001603:	MNP_415006.1	WP_000678208.1
OG0001604:	MNP_418109.1	WP_000678437.1
OG0001605:	MNP_417293.1	WP_000678646.1
OG0001606:	MNP_416578.2	WP_000678958.1
OG0001607:	MNP_414976.1	WP_000680288.1
OG0001608:	MNP_415369.1	WP_000681108.1
OG0001609:	MNP_414560.1	WP_000681368.1
OG0001610:	MNP_415112.1	WP_000682517.1
OG0001611:	MNP_414667.4	WP_000683335.1
OG0001612:	MNP_416827.4	WP_000683799.1
OG0001613:	MNP_415373.1	WP_000684321.1
OG0001614:	MNP_414985.1	WP_000685042.1
OG0001615:	MNP_417954.1	WP_000686608.1
OG0001616:	MNP_416712.1	WP_000686735.1
OG0001617:	MNP_415241.1	WP_000687139.1
OG0001618:	MNP_417403.1	WP_000687766.1
OG0001619:	MNP_418638.2	WP_000689228.1
OG0001620:	MNP_415968.1	WP_000689355.1
OG0001621:	MNP_414701.1	WP_000689844.1
OG0001622:	MNP_415830.2	WP_000690242.1
OG0001623:	MNP_415066.2	WP_000691043.1
OG0001624:	MNP_417748.1	WP_000691382.1
OG0001625:	MYP_026195.1	WP_000691598.1
OG0001626:	MYP_002791249.1	WP_000691708.1
OG0001627:	MNP_416307.1	WP_000691931.1
OG0001628:	MNP_414863.1	WP_000691953.1
OG0001629:	MNP_416212.1	WP_000692135.1
OG0001630:	MNP_414583.2	WP_000692206.1
OG0001631:	MNP_414859.1	WP_000692600.1
OG0001632:	MNP_415696.1	WP_000695223.1
OG0001633:	MNP_418458.1	WP_000695387.1
OG0001634:	MNP_416899.1	WP_000695655.1
OG0001635:	MNP_417705.2	WP_000695690.1
OG0001636:	MNP_415900.1	WP_000698140.1
OG0001637:	MNP_414931.1	WP_000698907.1
OG0001638:	MNP_418077.1	WP_000699219.1
OG0001639:	MNP_416554.1	WP_000699721.1
OG0001640:	MNP_415150.1	WP_000700703.1
OG0001641:	MNP_416174.1	WP_000701040.1
OG0001642:	MNP_418372.1	WP_000702307.1
OG0001643:	MNP_418113.1	WP_000702973.1
OG0001644:	MNP_415050.1	WP_000703879.1
OG0001645:	MNP_418132.1	WP_000703959.1
OG0001646:	MNP_416532.1	WP_000704839.1
OG0001647:	MYP_026237.1	WP_000705001.1
OG0001648:	MNP_416100.1	WP_000705197.1
OG0001649:	MNP_415433.4	WP_000705706.1
OG0001650:	MNP_414959.1	WP_000705849.1
OG0001651:	MNP_417528.1	WP_000708500.1
OG0001652:	MNP_415105.1	WP_000709865.1
OG0001653:	MNP_416717.1	WP_000710368.1
OG0001654:	MNP_415327.2	WP_000710619.1
OG0001655:	MNP_418371.1	WP_000710769.1
OG0001656:	MNP_417496.1	WP_000712658.1
OG0001657:	MNP_415639.1	WP_000713472.1
OG0001658:	MNP_416340.1	WP_000714550.1
OG0001659:	MNP_417369.1	WP_000715214.1
OG0001660:	MNP_414826.1	WP_000716392.1
OG0001661:	MNP_416903.1	WP_000716415.1
OG0001662:	MNP_416589.2	WP_000716757.1
OG0001663:	MNP_418514.1	WP_000716794.1
OG0001664:	MNP_416183.1	WP_000716922.1
OG0001665:	MNP_416753.4	WP_000717009.1
OG0001666:	MNP_415106.1	WP_000717162.1
OG0001667:	MNP_417371.1	WP_000718605.1
OG0001668:	MNP_417554.1	WP_000718830.1
OG0001669:	MNP_418318.1	WP_000718896.1
OG0001670:	MNP_418502.1	WP_000719886.1
OG0001671:	MNP_416914.1	WP_000719948.1
OG0001672:	MNP_418034.1	WP_000721664.1
OG0001673:	MNP_416575.1	WP_000722348.1
OG0001674:	MNP_417534.1	WP_000722962.1
OG0001675:	MNP_418311.1	WP_000723472.1
OG0001676:	MNP_417282.1	WP_000724167.1
OG0001677:	MNP_418297.1	WP_000725337.1
OG0001678:	MNP_416018.1	WP_000726696.1
OG0001679:	MNP_415690.5	WP_000726974.1
OG0001680:	MNP_418567.1	WP_000729117.1
OG0001681:	MNP_415062.1	WP_000729160.1
OG0001682:	MNP_417768.1	WP_000729185.1
OG0001683:	MNP_415247.1	WP_000729289.1
OG0001684:	MNP_418336.1	WP_000729591.1
OG0001685:	MNP_414761.1	WP_000729704.1
OG0001686:	MYP_026222.1	WP_000730258.1
OG0001687:	MNP_416834.1	WP_000730806.1
OG0001688:	MNP_414827.1	WP_000730974.1
OG0001689:	MNP_415936.1	WP_000731833.1
OG0001690:	MNP_417572.2	WP_000732249.1
OG0001691:	MNP_416126.1	WP_000732497.1
OG0001692:	MNP_415208.1	WP_000733592.1
OG0001693:	MNP_415718.6	WP_000733723.1
OG0001694:	MNP_416955.1	WP_000733903.1
OG0001695:	MNP_417053.2	WP_000734212.1
OG0001696:	MNP_414662.1	WP_000734287.1
OG0001697:	MNP_415835.1	WP_000735236.1
OG0001698:	MNP_417507.2	WP_000735278.1
OG0001699:	MNP_415647.1	WP_000735412.1
OG0001700:	MNP_414641.1	WP_000736013.1
OG0001701:	MNP_415586.1	WP_000736158.1
OG0001702:	MNP_417821.1	WP_000736860.1
OG0001703:	MNP_417868.1	WP_000737007.1
OG0001704:	MNP_415772.1	WP_000737237.1
OG0001705:	MNP_415829.1	WP_000737352.1
OG0001706:	MNP_415089.1	WP_000738423.1
OG0001707:	MNP_414546.1	WP_000738721.1
OG0001708:	MNP_416480.1	WP_000740103.1
OG0001709:	MNP_415226.1	WP_000741138.1
OG0001710:	MNP_418183.1	WP_000741620.1
OG0001711:	MNP_417316.1	WP_000741827.1
OG0001712:	MNP_414951.1	WP_000742089.1
OG0001713:	MNP_417846.1	WP_000742143.1
OG0001714:	MNP_417922.1	WP_000743193.1
OG0001715:	MNP_416114.2	WP_000743951.1
OG0001716:	MNP_417431.1	WP_000745217.1
OG0001717:	MNP_414596.1	WP_000746151.1
OG0001718:	MYP_026228.1	WP_000747625.1
OG0001719:	MNP_418167.1	WP_000748502.1
OG0001720:	MNP_415458.2	WP_000750284.1
OG0001721:	MNP_417289.2	WP_000750398.1
OG0001722:	MNP_415477.1	WP_000750416.1
OG0001723:	MNP_418331.1	WP_000753617.1
OG0001724:	MNP_416932.1	WP_000753700.1
OG0001725:	MNP_416520.1	WP_000754737.1
OG0001726:	MNP_417001.1	WP_000755173.1
OG0001727:	MNP_417967.1	WP_000756550.1
OG0001728:	MNP_415615.1	WP_000756838.1
OG0001729:	MNP_418450.1	WP_000757333.1
OG0001730:	MNP_416714.1	WP_000758074.1
OG0001731:	MNP_416319.1	WP_000758422.1
OG0001732:	MNP_417310.1	WP_000758655.1
OG0001733:	MNP_414720.1	WP_000758956.1
OG0001734:	MNP_415472.2	WP_000759120.1
OG0001735:	MNP_415641.1	WP_000759317.1
OG0001736:	MNP_418028.1	WP_000761259.1
OG0001737:	MNP_416951.1	WP_000762196.1
OG0001738:	MNP_415898.1	WP_000762229.1
OG0001739:	MNP_414622.1	WP_000762401.1
OG0001740:	MNP_416077.4	WP_000762886.1
OG0001741:	MNP_414913.1	WP_000763151.1
OG0001742:	MNP_415779.1	WP_000763515.1
OG0001743:	MNP_418198.1	WP_000763731.1
OG0001744:	MNP_416396.1	WP_000763867.1
OG0001745:	MNP_417481.1	WP_000763931.1
OG0001746:	MNP_417644.4	WP_000764731.1
OG0001747:	MNP_416905.1	WP_000765602.1
OG0001748:	MNP_416152.1	WP_000765762.1
OG0001749:	MNP_415042.1	WP_000765839.1
OG0001750:	MYP_026242.1	WP_000766900.1
OG0001751:	MNP_414566.1	WP_000767329.1
OG0001752:	MNP_415294.1	WP_000767389.1
OG0001753:	MNP_417550.1	WP_000767652.1
OG0001754:	MYP_588458.1	WP_000767835.1
OG0001755:	MNP_416121.1	WP_000769322.1
OG0001756:	MNP_416936.4	WP_000769961.1
OG0001757:	MNP_416549.1	WP_000770801.1
OG0001758:	MNP_415103.1	WP_000770941.1
OG0001759:	MNP_416236.1	WP_000771396.1
OG0001760:	MNP_415560.1	WP_000771437.1
OG0001761:	MNP_415013.1	WP_000771766.1
OG0001762:	MNP_416998.1	WP_000772778.1
OG0001763:	MNP_417147.1	WP_000772847.1
OG0001764:	MYP_026240.1	WP_000772934.1
OG0001765:	MNP_415212.1	WP_000773302.1
OG0001766:	MNP_416034.1	WP_000774169.1
OG0001767:	MYP_026258.1	WP_000774731.1
OG0001768:	MNP_417164.1	WP_000774996.1
OG0001769:	MNP_415251.1	WP_000775540.1
OG0001770:	MNP_415833.1	WP_000775787.1
OG0001771:	MNP_417296.1	WP_000775946.1
OG0001772:	MNP_415169.1	WP_000776105.1
OG0001773:	MNP_415168.1	WP_000776191.1
OG0001774:	MNP_415791.1	WP_000776253.1
OG0001775:	MNP_415038.1	WP_000776388.1
OG0001776:	MNP_415063.4	WP_000776555.1
OG0001777:	MNP_416848.1	WP_000776768.1
OG0001778:	MNP_418036.1	WP_000776899.1
OG0001779:	MNP_417162.1	WP_000777938.1
OG0001780:	MNP_416710.1	WP_000778057.1
OG0001781:	MNP_417916.1	WP_000778785.1
OG0001782:	MNP_418049.1	WP_000779792.1
OG0001783:	MNP_414987.3	WP_000779831.1
OG0001784:	MNP_415582.1	WP_000780919.1
OG0001785:	MNP_414545.1	WP_000781063.1
OG0001786:	MNP_415994.4	WP_000781370.1
OG0001787:	MNP_416273.1	WP_000781876.1
OG0001788:	MNP_416632.1	WP_000783120.1
OG0001789:	MNP_418461.1	WP_000783444.1
OG0001790:	MNP_415274.1	WP_000784351.1
OG0001791:	MNP_414659.1	WP_000784483.1
OG0001792:	MNP_417975.1	WP_000784825.1
OG0001793:	MNP_414627.1	WP_000785141.1
OG0001794:	MNP_418220.1	WP_000785599.1
OG0001795:	MNP_417570.1	WP_000785722.1
OG0001796:	MNP_415248.1	WP_000785834.1
OG0001797:	MNP_416880.1	WP_000785931.1
OG0001798:	MNP_416469.1	WP_000786008.1
OG0001799:	MNP_415179.1	WP_000786620.1
OG0001800:	MNP_417435.1	WP_000786911.1
OG0001801:	MNP_414582.1	WP_000787103.1
OG0001802:	MNP_416440.1	WP_000789493.1
OG0001803:	MNP_416787.1	WP_000789495.1
OG0001804:	MNP_418501.1	WP_000789589.1
OG0001805:	MNP_418449.1	WP_000790009.1
OG0001806:	MNP_417064.1	WP_000790168.1
OG0001807:	MNP_415559.1	WP_000791650.1
OG0001808:	MNP_414916.1	WP_000792970.1
OG0001809:	MNP_416205.1	WP_000795570.1
OG0001810:	MNP_416403.1	WP_000795631.1
OG0001811:	MNP_418359.1	WP_000796332.1
OG0001812:	MNP_414630.1	WP_000796448.1
OG0001813:	MNP_416985.4	WP_000796789.1
OG0001814:	MNP_416420.1	WP_000797566.1
OG0001815:	MYP_004831120.1	WP_000797656.1
OG0001816:	MNP_415238.1	WP_000798871.1
OG0001817:	MNP_415643.3	WP_000799401.1
OG0001818:	MYP_588473.1	WP_000799884.1
OG0001819:	MNP_418781.1	WP_000799911.1
OG0001820:	MNP_417891.1	WP_000799956.1
OG0001821:	MNP_415630.1	WP_000800153.1
OG0001822:	MNP_414595.1	WP_000800457.1
OG0001823:	MNP_416364.1	WP_000800512.1
OG0001824:	MNP_414950.1	WP_000801125.1
OG0001825:	MNP_415009.1	WP_000801838.1
OG0001826:	MNP_417632.1	WP_000802080.1
OG0001827:	MNP_417716.1	WP_000802516.1
OG0001828:	MNP_417910.1	WP_000803193.1
OG0001829:	MNP_416519.4	WP_000803351.1
OG0001830:	MNP_416049.1	WP_000803659.1
OG0001831:	MNP_417913.1	WP_000803782.1
OG0001832:	MNP_414830.1	WP_000803999.1
OG0001833:	MNP_415981.1	WP_000804390.1
OG0001834:	MNP_417187.1	WP_000804546.1
OG0001835:	MNP_415729.1	WP_000804726.1
OG0001836:	MNP_418009.2	WP_000805027.1
OG0001837:	MNP_415068.1	WP_000805428.1
OG0001838:	MNP_414676.1	WP_000805455.1
OG0001839:	MYP_588471.1	WP_000805509.1
OG0001840:	MNP_416209.1	WP_000805693.1
OG0001841:	MNP_414879.3	WP_000805902.1
OG0001842:	MNP_418099.1	WP_000806162.1
OG0001843:	MNP_418399.1	WP_000806411.1
OG0001844:	MNP_417370.1	WP_000806638.1
OG0001845:	MNP_415621.3	WP_000807125.1
OG0001846:	MNP_416590.1	WP_000807362.1
OG0001847:	MNP_416452.1	WP_000807584.1
OG0001848:	MNP_415699.5	WP_000807626.1
OG0001849:	MNP_415775.4	WP_000807651.1
OG0001850:	MNP_417270.1	WP_000807726.1
OG0001851:	MNP_417283.2	WP_000808376.1
OG0001852:	MNP_415770.1	WP_000808671.1
OG0001853:	MNP_417669.1	WP_000809051.1
OG0001854:	MNP_417615.1	WP_000809253.1
OG0001855:	MYP_026207.1	WP_000809774.1
OG0001856:	MNP_415633.1	WP_000810275.1
OG0001857:	MNP_415825.4	WP_000810500.1
OG0001858:	MNP_415733.1	WP_000811065.1
OG0001859:	MNP_418609.4	WP_000811566.1
OG0001860:	MNP_414715.1	WP_000811930.1
OG0001861:	MNP_417066.1	WP_000812053.1
OG0001862:	MNP_416352.4	WP_000812724.1
OG0001863:	MNP_418255.1	WP_000812778.1
OG0001864:	MNP_418500.1	WP_000812895.1
OG0001865:	MNP_417651.1	WP_000813037.1
OG0001866:	MNP_417368.1	WP_000813215.1
OG0001867:	MNP_416794.1	WP_000813860.1
OG0001868:	MNP_414917.2	WP_000814402.1
OG0001869:	MNP_415392.1	WP_000815350.1
OG0001870:	MNP_415288.1	WP_000815435.1
OG0001871:	MNP_415055.1	WP_000815522.1
OG0001872:	MNP_417850.1	WP_000815968.1
OG0001873:	MNP_417304.1	WP_000816232.1
OG0001874:	MNP_417845.1	WP_000816280.1
OG0001875:	MNP_418800.1	WP_000816471.1
OG0001876:	MNP_416193.1	WP_000817104.1
OG0001877:	MNP_416826.1	WP_000817178.1
OG0001878:	MNP_414978.1	WP_000817227.1
OG0001879:	MNP_414712.1	WP_000818114.1
OG0001880:	MNP_414613.1	WP_000818228.1
OG0001881:	MNP_414663.1	WP_000818411.1
OG0001882:	MNP_418098.4	WP_000818601.1
OG0001883:	MYP_026215.2	WP_000818618.1
OG0001884:	MYP_026281.1	WP_000819746.1
OG0001885:	MYP_026164.1	WP_000820433.1
OG0001886:	MNP_417803.1	WP_000820720.1
OG0001887:	MNP_416956.1	WP_000820782.1
OG0001888:	MNP_416606.1	WP_000822274.1
OG0001889:	MNP_416837.1	WP_000822649.1
OG0001890:	MNP_416596.1	WP_000823272.1
OG0001891:	MNP_415723.1	WP_000823885.1
OG0001892:	MNP_418735.2	WP_000824091.1
OG0001893:	MNP_416699.1	WP_000824439.1
OG0001894:	MNP_416020.1	WP_000825459.1
OG0001895:	MNP_416876.1	WP_000825604.1
OG0001896:	MNP_417733.1	WP_000825639.1
OG0001897:	MNP_416814.1	WP_000825689.1
OG0001898:	MNP_415837.1	WP_000825783.1
OG0001899:	MNP_417905.1	WP_000825996.1
OG0001900:	MNP_416898.3	WP_000826503.1
OG0001901:	MNP_416477.1	WP_000826756.1
OG0001902:	MNP_415602.1	WP_000827429.1
OG0001903:	MNP_418430.2	WP_000828222.1
OG0001904:	MNP_417391.1	WP_000828351.1
OG0001905:	MNP_418134.1	WP_000828483.1
OG0001906:	MNP_415473.1	WP_000828648.1
OG0001907:	MNP_418129.2	WP_000828746.1
OG0001908:	MNP_418328.1	WP_000829013.1
OG0001909:	MNP_415347.1	WP_000829235.1
OG0001910:	MNP_416969.1	WP_000829328.1
OG0001911:	MNP_418577.1	WP_000829498.1
OG0001912:	MNP_415512.1	WP_000829668.1
OG0001913:	MNP_417697.1	WP_000829818.1
OG0001914:	MNP_416614.1	WP_000830461.1
OG0001915:	MNP_414910.1	WP_000830741.1
OG0001916:	MNP_418158.1	WP_000831330.1
OG0001917:	MNP_417509.3	WP_000831543.1
OG0001918:	MNP_418740.1	WP_000832227.1
OG0001919:	MNP_416012.1	WP_000832411.1
OG0001920:	MNP_418491.1	WP_000832572.1
OG0001921:	MNP_415557.1	WP_000833288.1
OG0001922:	MNP_417505.1	WP_000833393.1
OG0001923:	MNP_418744.1	WP_000833679.1
OG0001924:	MNP_418114.4	WP_000834439.1
OG0001925:	MNP_416157.1	WP_000835094.1
OG0001926:	MNP_416707.4	WP_000835177.1
OG0001927:	MNP_416097.1	WP_000836079.1
OG0001928:	MNP_417806.1	WP_000838261.1
OG0001929:	MNP_417362.4	WP_000838428.1
OG0001930:	MNP_415172.1	WP_000838889.1
OG0001931:	MNP_416927.1	WP_000838945.1
OG0001932:	MNP_415479.1	WP_000839153.1
OG0001933:	MNP_418213.1	WP_000841001.1
OG0001934:	MNP_415997.1	WP_000841554.1
OG0001935:	MNP_414890.1	WP_000842102.1
OG0001936:	MNP_416047.4	WP_000843419.1
OG0001937:	MNP_414554.1	WP_000843559.1
OG0001938:	MNP_415332.1	WP_000843866.1
OG0001939:	MNP_416760.1	WP_000844049.1
OG0001940:	MNP_416594.1	WP_000844200.1
OG0001941:	MNP_416463.4	WP_000844800.1
OG0001942:	MNP_415000.1	WP_000844848.1
OG0001943:	MNP_418200.1	WP_000845133.1
OG0001944:	MNP_415459.1	WP_000845152.1
OG0001945:	MNP_414697.1	WP_000845394.1
OG0001946:	MNP_416602.1	WP_000846217.1
OG0001947:	MNP_415604.1	WP_000846343.1
OG0001948:	MNP_417835.1	WP_000847129.1
OG0001949:	MNP_417698.1	WP_000847559.1
OG0001950:	MNP_415484.1	WP_000847791.1
OG0001951:	MYP_026213.1	WP_000847844.1
OG0001952:	MNP_416421.1	WP_000847880.1
OG0001953:	MNP_417216.1	WP_000847980.1
OG0001954:	MNP_415213.1	WP_000848387.1
OG0001955:	MNP_417487.1	WP_000848528.1
OG0001956:	MNP_417317.1	WP_000848683.1
OG0001957:	MNP_416713.1	WP_000849209.1
OG0001958:	MNP_415323.1	WP_000849301.1
OG0001959:	MNP_416725.1	WP_000850527.1
OG0001960:	MNP_415164.1	WP_000850550.1
OG0001961:	MNP_415306.1	WP_000852287.1
OG0001962:	MYP_026168.2	WP_000852688.1
OG0001963:	MNP_418373.1	WP_000852812.1
OG0001964:	MNP_415819.4	WP_000852835.1
OG0001965:	MNP_415190.1	WP_000853049.1
OG0001966:	MYP_026187.1	WP_000853240.1
OG0001967:	MNP_417451.1	WP_000853256.1
OG0001968:	MNP_417833.1	WP_000853343.1
OG0001969:	MNP_418653.1	WP_000853753.1
OG0001970:	MNP_418292.1	WP_000853970.1
OG0001971:	MNP_417708.1	WP_000854033.1
OG0001972:	MNP_416672.1	WP_000854463.1
OG0001973:	MYP_025302.1	WP_000854624.1
OG0001974:	MNP_416326.1	WP_000854972.1
OG0001975:	MNP_415054.1	WP_000855388.1
OG0001976:	MNP_416574.1	WP_000856073.1
OG0001977:	MNP_417303.1	WP_000857056.1
OG0001978:	MNP_416744.1	WP_000857257.1
OG0001979:	MNP_415563.1	WP_000857399.1
OG0001980:	MNP_418439.1	WP_000857856.1
OG0001981:	MNP_415683.1	WP_000857995.1
OG0001982:	MNP_418020.2	WP_000858193.1
OG0001983:	MNP_417985.1	WP_000858214.1
OG0001984:	MNP_417419.1	WP_000858396.1
OG0001985:	MNP_416601.1	WP_000858500.1
OG0001986:	MNP_415801.1	WP_000859945.1
OG0001987:	MNP_416208.1	WP_000860188.1
OG0001988:	MNP_416758.1	WP_000860259.1
OG0001989:	MNP_414897.1	WP_000860438.1
OG0001990:	MNP_417808.1	WP_000861334.1
OG0001991:	MNP_416548.1	WP_000862667.1
OG0001992:	MYP_588437.1	WP_000866436.1
OG0001993:	MNP_418433.1	WP_000866817.1
OG0001994:	MNP_418184.1	WP_000867146.1
OG0001995:	MNP_416877.1	WP_000867637.1
OG0001996:	MNP_417758.1	WP_000868187.1
OG0001997:	MNP_418032.1	WP_000869039.1
OG0001998:	MNP_417524.1	WP_000869178.1
OG0001999:	MNP_418791.1	WP_000870700.1
OG0002000:	MNP_418316.4	WP_000870916.1
OG0002001:	MNP_416636.1	WP_000871517.1
OG0002002:	MNP_415312.1	WP_000871982.1
OG0002003:	MNP_418739.1	WP_000872007.1
OG0002004:	MNP_415577.1	WP_000872815.1
OG0002005:	MNP_418364.1	WP_000872908.1
OG0002006:	MNP_416664.1	WP_000873890.1
OG0002007:	MNP_415230.1	WP_000873944.1
OG0002008:	MNP_418814.1	WP_000875487.1
OG0002009:	MNP_416722.2	WP_000876021.1
OG0002010:	MNP_415795.1	WP_000876286.1
OG0002011:	MNP_416021.1	WP_000876776.1
OG0002012:	MNP_415585.1	WP_000877116.1
OG0002013:	MNP_415476.1	WP_000877161.1
OG0002014:	MNP_414989.1	WP_000878140.1
OG0002015:	MNP_418122.1	WP_000879194.1
OG0002016:	MNP_416354.1	WP_000879283.1
OG0002017:	MNP_416529.1	WP_000880162.1
OG0002018:	MYP_026172.1	WP_000880910.1
OG0002019:	MNP_415972.1	WP_000882235.1
OG0002020:	MNP_415018.1	WP_000883051.1
OG0002021:	MNP_417047.1	WP_000883122.1
OG0002022:	MNP_418560.1	WP_000883400.1
OG0002023:	MNP_414981.4	WP_000884589.1
OG0002024:	MNP_417722.1	WP_000884639.1
OG0002025:	MNP_415591.1	WP_000884702.1
OG0002026:	MNP_416716.1	WP_000884919.1
OG0002027:	MNP_416046.1	WP_000885033.1
OG0002028:	MNP_415855.1	WP_000885454.1
OG0002029:	MYP_588441.1	WP_000885781.1
OG0002030:	MNP_415594.1	WP_000885851.1
OG0002031:	MNP_417374.1	WP_000886062.1
OG0002032:	MNP_415413.1	WP_000886683.1
OG0002033:	MNP_418635.1	WP_000886909.1
OG0002034:	MNP_415139.2	WP_000887629.1
OG0002035:	MNP_416562.1	WP_000888729.1
OG0002036:	MNP_415684.1	WP_000888772.1
OG0002037:	MNP_417271.1	WP_000890008.1
OG0002038:	MNP_415927.1	WP_000890909.1
OG0002039:	MNP_415796.1	WP_000891353.1
OG0002040:	MNP_418474.4	WP_000891402.1
OG0002041:	MNP_415283.1	WP_000891515.1
OG0002042:	MNP_418090.1	WP_000891564.1
OG0002043:	MNP_416381.2	WP_000891620.1
OG0002044:	MNP_415286.1	WP_000891683.1
OG0002045:	MNP_416988.1	WP_000892044.1
OG0002046:	MNP_415362.1	WP_000892317.1
OG0002047:	MNP_414778.1	WP_000893253.1
OG0002048:	MNP_414934.1	WP_000893578.1
OG0002049:	MYP_002791260.1	WP_000893994.1
OG0002050:	MNP_417309.1	WP_000895624.1
OG0002051:	MNP_418189.1	WP_000896498.1
OG0002052:	MYP_026192.1	WP_000896852.1
OG0002053:	MNP_415701.1	WP_000897378.1
OG0002054:	MNP_417313.1	WP_000899054.1
OG0002055:	MNP_418547.1	WP_000899522.1
OG0002056:	MNP_415440.1	WP_000899591.1
OG0002057:	MNP_415899.1	WP_000900912.1
OG0002058:	MNP_414729.4	WP_000901098.1
OG0002059:	MYP_001165319.1	WP_000901367.1
OG0002060:	MNP_414671.1	WP_000901991.1
OG0002061:	MNP_416890.1	WP_000903152.1
OG0002062:	MNP_417802.1	WP_000903377.1
OG0002063:	MNP_415489.4	WP_000904442.1
OG0002064:	MNP_415022.1	WP_000904502.1
OG0002065:	MNP_414675.1	WP_000905383.1
OG0002066:	MNP_414640.1	WP_000905789.1
OG0002067:	MNP_414547.1	WP_000906205.1
OG0002068:	MNP_417355.4	WP_000906276.1
OG0002069:	MNP_416404.1	WP_000906340.1
OG0002070:	MNP_417176.1	WP_000906486.1
OG0002071:	MNP_418041.1	WP_000906806.1
OG0002072:	MNP_417877.1	WP_000906960.1
OG0002073:	MNP_417813.1	WP_000907085.1
OG0002074:	MNP_416378.1	WP_000907234.1
OG0002075:	MNP_415822.1	WP_000907387.1
OG0002076:	MNP_418293.2	WP_000907641.1
OG0002077:	MNP_417907.2	WP_000907790.1
OG0002078:	MNP_416196.1	WP_000908003.1
OG0002079:	MNP_417625.1	WP_000908554.1
OG0002080:	MYP_588449.2	WP_000908596.1
OG0002081:	MNP_415760.1	WP_000911112.1
OG0002082:	MNP_416031.1	WP_000911171.1
OG0002083:	MNP_417499.1	WP_000912120.1
OG0002084:	MNP_415059.1	WP_000912345.1
OG0002085:	MNP_418471.1	WP_000912571.1
OG0002086:	MNP_415240.1	WP_000912736.1
OG0002087:	MNP_417717.2	WP_000913396.1
OG0002088:	MNP_416146.1	WP_000915761.1
OG0002089:	MNP_416983.1	WP_000916082.1
OG0002090:	MNP_414608.1	WP_000916291.1
OG0002091:	MNP_416356.1	WP_000916763.1
OG0002092:	MNP_417506.1	WP_000917117.1
OG0002093:	MNP_414750.1	WP_000917888.1
OG0002094:	MNP_415740.1	WP_000918073.1
OG0002095:	MNP_414691.1	WP_000918166.1
OG0002096:	MNP_418476.1	WP_000918363.1
OG0002097:	MNP_415419.2	WP_000918506.1
OG0002098:	MNP_417538.1	WP_000918827.1
OG0002099:	MNP_417046.1	WP_000919159.1
OG0002100:	MNP_416110.4	WP_000919231.1
OG0002101:	MNP_415463.2	WP_000919489.1
OG0002102:	MNP_416649.1	WP_000920064.1
OG0002103:	MNP_416479.1	WP_000920132.1
OG0002104:	MNP_418817.1	WP_000920309.1
OG0002105:	MNP_418322.1	WP_000920770.1
OG0002106:	MNP_416148.1	WP_000920804.1
OG0002107:	MNP_417284.1	WP_000920840.1
OG0002108:	MNP_418246.1	WP_000921791.1
OG0002109:	MNP_414717.2	WP_000922446.1
OG0002110:	MNP_417959.4	WP_000922639.1
OG0002111:	MNP_416467.1	WP_000922683.1
OG0002112:	MNP_417663.1	WP_000922901.1
OG0002113:	MNP_414652.1	WP_000923721.1
OG0002114:	MNP_416836.1	WP_000924205.1
OG0002115:	MNP_418103.4	WP_000924289.1
OG0002116:	MNP_417661.1	WP_000925794.1
OG0002117:	MNP_415445.1	WP_000925997.1
OG0002118:	MNP_416780.1	WP_000926441.1
OG0002119:	MNP_416559.1	WP_000927059.1
OG0002120:	MYP_026220.1	WP_000928731.1
OG0002121:	MYP_026264.1	WP_000928824.1
OG0002122:	MNP_414704.4	WP_000929439.1
OG0002123:	MNP_416351.2	WP_000929530.1
OG0002124:	MNP_416949.1	WP_000929709.1
OG0002125:	MNP_414937.2	WP_000930774.1
OG0002126:	MNP_418333.1	WP_000931314.1
OG0002127:	MNP_415277.1	WP_000931389.1
OG0002128:	MNP_418063.1	WP_000932344.1
OG0002129:	MNP_418196.1	WP_000932839.1
OG0002130:	MNP_418186.1	WP_000933736.1
OG0002131:	MNP_415403.1	WP_000934053.1
OG0002132:	MNP_418423.1	WP_000934302.1
OG0002133:	MNP_414942.1	WP_000934822.1
OG0002134:	MNP_418584.1	WP_000934920.1
OG0002135:	MNP_418639.1	WP_000935042.1
OG0002136:	MNP_417532.1	WP_000935206.1
OG0002137:	MNP_418393.1	WP_000935370.1
OG0002138:	MNP_415352.1	WP_000936048.1
OG0002139:	MNP_418446.1	WP_000936370.1
OG0002140:	MNP_418785.1	WP_000936635.1
OG0002141:	MNP_416359.1	WP_000936956.1
OG0002142:	MNP_414686.3	WP_000937424.1
OG0002143:	MNP_416847.1	WP_000937843.1
OG0002144:	MNP_417004.1	WP_000937933.1
OG0002145:	MNP_418000.1	WP_000938864.1
OG0002146:	MNP_414900.1	WP_000939375.1
OG0002147:	MNP_415157.1	WP_000939738.1
OG0002148:	MNP_415152.1	WP_000939766.1
OG0002149:	MNP_417027.1	WP_000940018.1
OG0002150:	MNP_418427.1	WP_000940106.1
OG0002151:	MNP_417762.1	WP_000940121.1
OG0002152:	MNP_418570.1	WP_000940530.1
OG0002153:	MNP_417652.1	WP_000940595.1
OG0002154:	MNP_414864.1	WP_000941079.1
OG0002155:	MNP_417772.1	WP_000941212.1
OG0002156:	MYP_026259.1	WP_000941515.1
OG0002157:	MNP_414925.1	WP_000941942.1
OG0002158:	MNP_418812.1	WP_000942352.1
[truncated: 1,452 more rows]

## Sheet: DEC8B vs MG1655
Gene	baseMean	log2FoldChange	lfcSE	stat	pvalue	padj	DEC8B_explant1	DEC8B_explant2	DEC8B_explant3	MG1655_explant1	MG1655_explant2	MG1655_explant3
OG0000226:	29.1563	-3.50361	0.80916	-4.32993	1.49157e-05	0.0510564	48.4107	49.5085	67.3657	0	9.65258	0
OG0002894:	12.3461	2.52679	0.691725	3.65288	0.00025932	0.443827	3.7431	4.40076	3.45138	12.9528	30.3367	19.1918
OG0000511:	29.5903	-1.80033	0.518671	-3.47104	0.000518443	0.494834	47.9117	44.0076	49.7254	12.9528	16.5473	6.39727
OG0001813:	9.19525	6.19574	1.83264	3.38078	0.000722808	0.494834	0	0	0.511315	0	48.2629	6.39727
OG0003121:	21.2113	-3.06383	0.89833	-3.41058	0.000648245	0.494834	25.4531	26.4045	57.2673	2.59056	2.75788	12.7945
OG0000146:	0.710775	4.07156	3.56985	1.14054	0.25406	0.763444	0	0	0.127829	0	4.13682	0
OG0000147:	4.80952	4.27893	2.38995	1.79038	0.0733921	0.763444	0	0	1.27829	0	27.5788	0
OG0000149:	0.710775	4.07156	3.56985	1.14054	0.25406	0.763444	0	0	0.127829	0	4.13682	0
OG0000151:	1.14912	5.43262	3.96274	1.37092	0.170399	0.763444	0	0	0	0	6.8947	0
OG0000154:	0.480952	3.65356	4.02494	0.907731	0.36402	0.763444	0	0	0.127829	0	2.75788	0
OG0000157:	1.44184	4.07459	2.4349	1.67341	0.0942459	0.763444	0.24954	0	0.127829	0	8.27364	0
OG0000160:	2.19284	1.72638	1.74718	0.988092	0.323108	0.763444	0.99816	1.10019	1.40612	0	9.65258	0
OG0000166:	3.84091	2.33743	1.53923	1.51857	0.128871	0.763444	2.24586	0	1.66177	2.59056	16.5473	0
OG0000167:	4.57539	1.53895	1.26184	1.21961	0.222613	0.763444	1.99632	4.40076	1.91743	2.59056	16.5473	0
OG0000168:	1.9867	3.48126	2.22349	1.56568	0.117424	0.763444	0.24954	0	0.639144	0	11.0315	0
OG0000169:	5.96201	1.73542	1.43899	1.206	0.227818	0.763444	4.74126	0	3.06789	0	15.1683	12.7945
OG0000170:	5.07269	1.56934	0.985569	1.59232	0.111313	0.763444	1.49724	3.30057	3.19572	7.77169	8.27364	6.39727
OG0000171:	1.06741	2.63812	2.54889	1.035	0.300667	0.763444	0.24954	0	0.639144	0	5.51576	0
OG0000173:	1.02582	2.96231	3.24752	0.912178	0.361675	0.763444	0	0	0.639144	0	5.51576	0
OG0000174:	0.976627	3.11062	2.60595	1.19366	0.232611	0.763444	0	0	0.511315	2.59056	2.75788	0
OG0000175:	2.57343	2.39236	1.65708	1.44372	0.148818	0.763444	0.99816	0	1.15046	0	6.8947	6.39727
OG0000177:	2.16905	2.88474	1.88212	1.53271	0.125347	0.763444	0.49908	1.10019	0.383486	0	11.0315	0
OG0000180:	1.06537	2.70218	2.61376	1.03383	0.301216	0.763444	0.74862	0	0.127829	0	5.51576	0
OG0000181:	1.23434	3.43818	3.06938	1.12015	0.262649	0.763444	0	0	0.511315	0	6.8947	0
OG0000182:	2.63458	4.22573	2.58364	1.63557	0.101929	0.763444	0	0	0.639144	0	15.1683	0
OG0000183:	2.38243	4.4396	2.16311	2.05241	0.0401299	0.763444	0.24954	0	0.255657	0	13.7894	0
OG0000185:	2.92288	2.0998	1.66403	1.26188	0.206993	0.763444	1.49724	1.10019	1.15046	0	13.7894	0
OG0000187:	1.08871	2.48463	2.54387	0.976714	0.328711	0.763444	0.24954	0	0.766972	0	5.51576	0
OG0000188:	1.44285	3.93397	2.92435	1.34525	0.178545	0.763444	0	0	0.383486	0	8.27364	0
OG0000193:	3.45086	3.69305	2.06438	1.78894	0.0736252	0.763444	0.24954	0	1.15046	0	19.3052	0
OG0000194:	3.90056	1.71899	1.23216	1.39511	0.162983	0.763444	2.24586	0	2.6844	5.18113	6.8947	6.39727
OG0000196:	2.50934	3.32696	1.8954	1.75528	0.0792113	0.763444	0.49908	0	0.383486	0	1.37894	12.7945
OG0000197:	2.11249	2.76673	2.09081	1.32328	0.185743	0.763444	0.74862	0	0.894801	0	11.0315	0
OG0000200:	0.480952	3.65356	4.02494	0.907731	0.36402	0.763444	0	0	0.127829	0	2.75788	0
OG0000203:	2.11351	2.7469	2.12945	1.28996	0.197064	0.763444	0.49908	0	1.15046	0	11.0315	0
OG0000204:	1.94511	3.79225	2.7522	1.3779	0.168235	0.763444	0	0	0.639144	0	11.0315	0
OG0000205:	1.27491	3.11352	2.41826	1.2875	0.197919	0.763444	0.49908	0	0.255657	0	6.8947	0
OG0000206:	2.53259	3.22912	2.67236	1.20834	0.226916	0.763444	0	0	1.40612	0	13.7894	0
OG0000208:	2.17007	2.84345	1.91606	1.48401	0.137807	0.763444	0.24954	1.10019	0.639144	0	11.0315	0
OG0000210:	1.19071	4.24714	3.09045	1.37428	0.169354	0.763444	0.24954	0	0	0	6.8947	0
OG0000214:	0.459647	4.4826	4.04908	1.10707	0.268266	0.763444	0	0	0	0	2.75788	0
OG0000215:	0.229823	3.9783	4.06445	0.978804	0.327677	0.763444	0	0	0	0	1.37894	0
OG0000216:	1.21303	3.72724	3.0618	1.21733	0.223477	0.763444	0	0	0.383486	0	6.8947	0
OG0000218:	0.940598	4.38399	3.28943	1.33275	0.182614	0.763444	0	0	0.127829	0	5.51576	0
OG0000221:	0.710775	4.07156	3.56985	1.14054	0.25406	0.763444	0	0	0.127829	0	4.13682	0
OG0000222:	1.71472	2.12702	2.18697	0.972588	0.330758	0.763444	1.2477	0	0.766972	0	8.27364	0
OG0000223:	2.05616	-1.60434	1.70228	-0.942464	0.345955	0.763444	2.99448	3.30057	3.45138	2.59056	0	0
OG0000228:	2.40238	1.94669	1.74839	1.11342	0.265526	0.763444	0.74862	1.10019	1.53394	0	11.0315	0
OG0000230:	2.54936	5.6762	2.58227	2.19814	0.0279392	0.763444	0	0	0.127829	0	15.1683	0
OG0000232:	3.17118	1.67403	1.59908	1.04687	0.295162	0.763444	1.2477	2.20038	1.7896	0	13.7894	0
OG0000235:	4.9753	2.45394	1.1885	2.06474	0.0389476	0.763444	1.2477	2.20038	1.91743	5.18113	19.3052	0
OG0000238:	38.7999	-0.483662	0.397161	-1.2178	0.223301	0.763444	50.6566	44.0076	41.8	28.4962	35.8524	31.9864
OG0000241:	1.25564	3.20682	3.0741	1.04317	0.296869	0.763444	0	0	0.639144	0	6.8947	0
OG0000245:	0.459647	4.4826	4.04908	1.10707	0.268266	0.763444	0	0	0	0	2.75788	0
OG0000246:	26.9819	-1.58214	0.681797	-2.32055	0.0203112	0.763444	45.1667	29.7051	50.6202	5.18113	24.8209	6.39727
OG0000249:	9.93061	0.978524	0.834153	1.17307	0.240766	0.763444	3.49356	9.9017	6.64709	5.18113	15.1683	19.1918
OG0000250:	5.42802	2.57056	1.41656	1.81464	0.0695785	0.763444	0.99816	2.20038	1.02263	0	2.75788	25.5891
OG0000251:	1.6874	3.579	2.26709	1.57868	0.114409	0.763444	0	0	0.639144	2.59056	6.8947	0
OG0000252:	37.5531	-1.06968	0.54407	-1.96607	0.0492904	0.763444	57.8933	33.0057	66.5988	31.0868	30.3367	6.39727
OG0000253:	0.229823	3.9783	4.06445	0.978804	0.327677	0.763444	0	0	0	0	1.37894	0
OG0000254:	1.31854	2.73356	2.43537	1.12244	0.261676	0.763444	0.24954	0	0.766972	0	6.8947	0
OG0000255:	0.753384	3.17291	3.50661	0.904837	0.365552	0.763444	0	0	0.383486	0	4.13682	0
OG0000257:	1.73659	3.41605	2.83983	1.20291	0.229012	0.763444	0	0	0.766972	0	9.65258	0
OG0000258:	0.753384	3.17291	3.50661	0.904837	0.365552	0.763444	0	0	0.383486	0	4.13682	0
OG0000260:	1.23332	3.53155	2.46842	1.43069	0.152518	0.763444	0.24954	0	0.255657	0	6.8947	0
OG0000263:	0.940598	4.38399	3.28943	1.33275	0.182614	0.763444	0	0	0.127829	0	5.51576	0
OG0000266:	1.22674	3.21613	2.03856	1.57765	0.114647	0.763444	0.24954	0	0.383486	2.59056	4.13682	0
OG0000274:	1.69398	3.84393	2.82251	1.36188	0.173235	0.763444	0	0	0.511315	0	9.65258	0
OG0000275:	2.06183	5.41562	2.16974	2.49598	0.0125611	0.763444	0	0	0.127829	2.59056	9.65258	0
OG0000276:	5.17334	-1.59884	1.19043	-1.34308	0.179247	0.763444	7.4862	6.60113	7.79755	0	2.75788	6.39727
OG0000278:	0.919294	5.19194	4.01532	1.29303	0.196	0.763444	0	0	0	0	5.51576	0
OG0000279:	2.21415	1.66872	1.74438	0.956632	0.338753	0.763444	0.99816	1.10019	1.53394	0	9.65258	0
OG0000281:	2.54936	5.6762	2.58227	2.19814	0.0279392	0.763444	0	0	0.127829	0	15.1683	0
OG0000282:	2.3405	2.09625	1.89552	1.1059	0.26877	0.763444	0.24954	1.10019	1.66177	0	11.0315	0
OG0000284:	0.710775	4.07156	3.56985	1.14054	0.25406	0.763444	0	0	0.127829	0	4.13682	0
OG0000285:	11.0568	0.964467	0.841321	1.14637	0.251641	0.763444	8.7339	11.0019	4.85749	7.77169	27.5788	6.39727
OG0000287:	28.3719	0.512266	0.459793	1.11412	0.265226	0.763444	24.4549	27.5047	19.6856	44.0396	28.9577	25.5891
OG0000288:	1.25564	3.20682	3.0741	1.04317	0.296869	0.763444	0	0	0.639144	0	6.8947	0
OG0000292:	1.38041	2.40219	2.3123	1.03887	0.298864	0.763444	0.74862	0	0.639144	0	6.8947	0
OG0000293:	17.0658	-1.88603	0.874777	-2.15602	0.0310823	0.763444	34.4365	17.603	32.5963	2.59056	15.1683	0
OG0000300:	0.68947	4.89061	4.02786	1.2142	0.224673	0.763444	0	0	0	0	4.13682	0
OG0000301:	0.229823	3.9783	4.06445	0.978804	0.327677	0.763444	0	0	0	0	1.37894	0
OG0000302:	1.00451	3.19265	3.24784	0.983009	0.325603	0.763444	0	0	0.511315	0	5.51576	0
OG0000304:	6.75295	1.93619	0.948496	2.04132	0.0412189	0.763444	3.7431	1.10019	3.5792	7.77169	17.9262	6.39727
OG0000306:	1.18413	3.83241	2.11714	1.81018	0.0702684	0.763444	0.24954	0	0.127829	2.59056	4.13682	0
OG0000308:	4.53957	3.31192	1.94116	1.70615	0.0879798	0.763444	0.49908	0	1.91743	0	24.8209	0
OG0000309:	6.97098	1.25743	0.827712	1.51916	0.128722	0.763444	4.24218	3.30057	5.11315	10.3623	12.4105	6.39727
OG0000313:	1.77229	2.18193	1.89597	1.15083	0.249803	0.763444	0.74862	1.10019	0.511315	0	8.27364	0
OG0000314:	0.983208	3.48047	3.24505	1.07255	0.283474	0.763444	0	0	0.383486	0	5.51576	0
OG0000315:	3.06225	2.84593	1.57291	1.80934	0.0703975	0.763444	0.49908	0	1.66177	5.18113	11.0315	0
OG0000316:	7.35411	1.12272	1.04324	1.07619	0.281841	0.763444	3.99264	5.50095	6.00795	5.18113	23.442	0
OG0000317:	1.48546	3.41146	2.94251	1.15937	0.246306	0.763444	0	0	0.639144	0	8.27364	0
OG0000319:	3.69916	2.86073	2.13419	1.34043	0.180105	0.763444	0	1.10019	1.7896	0	19.3052	0
OG0000320:	5.51953	1.18009	0.929061	1.2702	0.204014	0.763444	3.24402	3.30057	3.96269	5.18113	11.0315	6.39727
OG0000321:	3.07292	4.68864	2.49454	1.87956	0.0601681	0.763444	0	0	0.511315	0	17.9262	0
OG0000325:	1.80051	2.97234	2.8529	1.04186	0.297475	0.763444	0	0	1.15046	0	9.65258	0
OG0000327:	6.54712	1.85027	1.54233	1.19966	0.230272	0.763444	3.24402	1.10019	4.60183	0	30.3367	0
OG0000329:	1.73659	3.41605	2.83983	1.20291	0.229012	0.763444	0	0	0.766972	0	9.65258	0
OG0000331:	3.21825	3.07487	1.67953	1.83079	0.0671326	0.763444	1.49724	0	0.383486	0	11.0315	6.39727
OG0000334:	1.42155	4.31966	2.94921	1.46468	0.143007	0.763444	0	0	0.255657	0	8.27364	0
OG0000336:	0.73208	3.55559	3.54997	1.00158	0.316544	0.763444	0	0	0.255657	0	4.13682	0
OG0000339:	6.22325	2.25991	1.48463	1.5222	0.12796	0.763444	2.24586	2.20038	2.55657	0	30.3367	0
OG0000342:	1.77818	3.14686	2.27697	1.38204	0.16696	0.763444	0.24954	0	0.766972	0	9.65258	0
OG0000345:	0.229823	3.9783	4.06445	0.978804	0.327677	0.763444	0	0	0	0	1.37894	0
OG0000346:	3.19871	3.73366	1.9939	1.87254	0.061132	0.763444	0.49908	0	0.766972	0	17.9262	0
OG0000351:	3.05128	2.4504	1.833	1.33683	0.181279	0.763444	0.24954	1.10019	1.7896	0	15.1683	0
OG0000357:	11.7549	-1.32345	0.894848	-1.47897	0.139148	0.763444	20.2127	15.4026	16.1064	0	12.4105	6.39727
OG0000358:	1.48444	3.48846	2.36059	1.47779	0.139463	0.763444	0.24954	0	0.383486	0	8.27364	0
OG0000360:	4.68169	5.27905	2.33224	2.26351	0.0236044	0.763444	0	0	0.511315	0	27.5788	0
OG0000361:	3.69217	4.5326	1.43771	3.15266	0.00161791	0.763444	0.49908	0	0.255657	2.59056	12.4105	6.39727
OG0000362:	1.92381	4.02597	2.7413	1.46863	0.141932	0.763444	0	0	0.511315	0	11.0315	0
OG0000363:	0.459647	4.4826	4.04908	1.10707	0.268266	0.763444	0	0	0	0	2.75788	0
OG0000365:	1.23332	3.53155	2.46842	1.43069	0.152518	0.763444	0.24954	0	0.255657	0	6.8947	0
OG0000366:	3.38797	4.04245	2.50525	1.61359	0.106616	0.763444	0	0	1.02263	0	19.3052	0
OG0000367:	7.79252	1.39985	0.994173	1.40805	0.159116	0.763444	2.4954	8.80151	3.19572	5.18113	20.6841	6.39727
OG0000368:	1.12396	3.22182	2.74117	1.17534	0.239858	0.763444	0	1.10019	0.127829	0	5.51576	0
OG0000369:	4.15428	4.49484	2.09769	2.14276	0.0321327	0.763444	0	1.10019	0.383486	0	23.442	0
OG0000371:	2.66949	2.02491	2.2147	0.914304	0.360557	0.763444	0	2.20038	1.40612	0	12.4105	0
OG0000377:	2.17109	2.72995	2.2891	1.19259	0.233032	0.763444	0	1.10019	0.894801	0	11.0315	0
OG0000378:	0.793955	2.75415	2.78554	0.988732	0.322794	0.763444	0.49908	0	0.127829	0	4.13682	0
OG0000380:	2.30276	3.08678	2.72366	1.13332	0.25708	0.763444	0	0	1.40612	0	12.4105	0
OG0000382:	2.30072	3.12732	2.0988	1.49005	0.136212	0.763444	0.49908	0	0.894801	0	12.4105	0
OG0000385:	4.72781	3.52559	2.0168	1.74811	0.0804449	0.763444	0.24954	0	1.91743	0	26.1999	0
OG0000388:	3.51036	2.04697	1.61621	1.26652	0.205327	0.763444	1.49724	1.10019	1.91743	0	16.5473	0
OG0000389:	1.40025	4.84571	2.95373	1.64054	0.100893	0.763444	0	0	0.127829	0	8.27364	0
OG0000399:	4.66315	3.36072	1.53611	2.18781	0.0286835	0.763444	0.99816	0	1.27829	0	19.3052	6.39727
OG0000403:	3.97	2.24976	1.59844	1.40747	0.159289	0.763444	1.49724	1.10019	1.91743	0	19.3052	0
OG0000404:	2.00314	2.36795	1.85125	1.27911	0.200858	0.763444	0.49908	1.10019	0.766972	0	9.65258	0
OG0000407:	0.73208	3.55559	3.54997	1.00158	0.316544	0.763444	0	0	0.255657	0	4.13682	0
OG0000410:	0.710775	4.07156	3.56985	1.14054	0.25406	0.763444	0	0	0.127829	0	4.13682	0
OG0000413:	0.229823	3.9783	4.06445	0.978804	0.327677	0.763444	0	0	0	0	1.37894	0
OG0000414:	1.48343	3.54596	2.41279	1.46965	0.141657	0.763444	0.49908	0	0.127829	0	8.27364	0
OG0000415:	0.919294	5.19194	4.01532	1.29303	0.196	0.763444	0	0	0	0	5.51576	0
OG0000417:	15.7476	-1.56735	0.756996	-2.07049	0.0384068	0.763444	34.4365	17.603	21.2196	12.9528	8.27364	0
OG0000418:	2.44352	2.67518	2.24737	1.19036	0.233906	0.763444	0	1.10019	1.15046	0	12.4105	0
OG0000420:	2.0853	2.06429	1.82236	1.13276	0.257315	0.763444	1.2477	1.10019	0.511315	0	9.65258	0
OG0000422:	7.40022	1.22018	0.940204	1.29778	0.194362	0.763444	5.24034	3.30057	4.60183	20.7245	4.13682	6.39727
OG0000423:	0.73208	3.55559	3.54997	1.00158	0.316544	0.763444	0	0	0.255657	0	4.13682	0
OG0000426:	1.14912	5.43262	3.96274	1.37092	0.170399	0.763444	0	0	0	0	6.8947	0
OG0000428:	2.22536	2.49553	1.51899	1.64289	0.100406	0.763444	0.74862	1.10019	0.639144	2.59056	8.27364	0
OG0000430:	3.52924	2.04348	1.42395	1.43509	0.151262	0.763444	1.74678	1.10019	1.40612	15.5434	1.37894	0
OG0000433:	4.36664	7.24646	2.79139	2.596	0.00943148	0.763444	0	0	0	0	26.1999	0
OG0000439:	1.36013	2.49672	2.34194	1.06609	0.286384	0.763444	0.49908	0	0.766972	0	6.8947	0
OG0000440:	1.44285	3.93397	2.92435	1.34525	0.178545	0.763444	0	0	0.383486	0	8.27364	0
OG0000441:	0.753384	3.17291	3.50661	0.904837	0.365552	0.763444	0	0	0.383486	0	4.13682	0
OG0000442:	1.42155	4.31966	2.94921	1.46468	0.143007	0.763444	0	0	0.255657	0	8.27364	0
OG0000443:	3.67095	2.42233	1.64384	1.47358	0.140596	0.763444	0.74862	2.20038	1.15046	0	17.9262	0
OG0000445:	4.54978	1.49744	1.5151	0.988344	0.322984	0.763444	1.49724	3.30057	3.19572	0	19.3052	0
OG0000447:	3.84659	4.25107	2.01879	2.10575	0.0352262	0.763444	0.24954	0	0.766972	0	22.063	0
OG0000448:	5.29357	1.76963	1.08829	1.62607	0.103934	0.763444	3.7431	2.20038	1.66177	2.59056	15.1683	6.39727
OG0000449:	16.5934	-0.799079	0.606856	-1.31675	0.187922	0.763444	19.9632	22.0038	21.8587	7.77169	15.1683	12.7945
OG0000450:	9.30645	3.20681	1.32688	2.41681	0.0156571	0.763444	1.99632	0	3.32355	7.77169	42.7471	0
OG0000452:	1.75688	3.30334	2.27589	1.45145	0.146655	0.763444	0.24954	0	0.639144	0	9.65258	0
OG0000454:	4.57867	4.21693	1.99097	2.11803	0.0341726	0.763444	0.24954	0	1.02263	0	26.1999	0
OG0000456:	2.52806	6.47538	3.14532	2.05873	0.0395197	0.763444	0	0	0	0	15.1683	0
OG0000459:	4.8689	6.03189	2.32506	2.59429	0.00947863	0.763444	0	0	0.255657	0	28.9577	0
OG0000461:	0.919294	5.19194	4.01532	1.29303	0.196	0.763444	0	0	0	0	5.51576	0
OG0000465:	0.919294	5.19194	4.01532	1.29303	0.196	0.763444	0	0	0	0	5.51576	0
OG0000466:	3.90659	1.59783	1.3426	1.19011	0.234004	0.763444	0.99816	2.20038	2.81223	0	11.0315	6.39727
OG0000472:	3.03631	2.34325	2.015	1.1629	0.244868	0.763444	0.74862	0	2.30092	0	15.1683	0
OG0000473:	1.14912	5.43262	3.96274	1.37092	0.170399	0.763444	0	0	0	0	6.8947	0
OG0000474:	2.22105	2.29159	2.24801	1.01938	0.308021	0.763444	0.24954	0	2.04526	0	11.0315	0
OG0000475:	4.15813	6.35801	2.38456	2.66632	0.00766866	0.763444	0	0	0.127829	0	24.8209	0
OG0000478:	4.39112	2.47674	1.70699	1.45094	0.146797	0.763444	0.49908	1.10019	2.6844	0	22.063	0
OG0000481:	2.15363	4.18655	2.6746	1.5653	0.117514	0.763444	0	0	0.511315	0	12.4105	0
OG0000483:	21.2539	-0.641242	0.537663	-1.19265	0.233008	0.763444	22.2091	30.8053	25.8214	20.7245	15.1683	12.7945
OG0000484:	2.19624	3.75716	2.69591	1.39365	0.163424	0.763444	0	0	0.766972	0	12.4105	0
OG0000485:	2.59197	4.75339	2.55758	1.85855	0.0630907	0.763444	0	0	0.383486	0	15.1683	0
OG0000486:	2.40476	4.09595	2.63083	1.55691	0.119493	0.763444	0	0	0.639144	0	13.7894	0
OG0000487:	6.30874	1.7785	1.04189	1.707	0.0878213	0.763444	1.2477	6.60113	2.04526	7.77169	13.7894	6.39727
OG0000488:	1.74543	2.14946	1.62394	1.32361	0.185633	0.763444	0.49908	1.10019	0.766972	2.59056	5.51576	0
OG0000491:	4.02223	1.58213	1.22064	1.29614	0.194926	0.763444	2.24586	1.10019	3.19572	5.18113	12.4105	0
OG0000493:	2.59197	4.75339	2.55758	1.85855	0.0630907	0.763444	0	0	0.383486	0	15.1683	0
OG0000495:	1.37837	2.4337	2.50576	0.971241	0.331428	0.763444	1.2477	0	0.127829	0	6.8947	0
OG0000497:	1.29723	2.88818	2.43747	1.18491	0.236053	0.763444	0.24954	0	0.639144	0	6.8947	0
OG0000500:	2.27738	3.29354	2.15856	1.52581	0.127058	0.763444	0.99816	0	0.255657	0	12.4105	0
OG0000501:	1.48444	3.48846	2.36059	1.47779	0.139463	0.763444	0.24954	0	0.383486	0	8.27364	0
OG0000503:	2.15261	4.29676	2.1996	1.95343	0.050769	0.763444	0.24954	0	0.255657	0	12.4105	0
OG0000505:	4.34052	1.1705	1.16432	1.00531	0.31475	0.763444	1.74678	5.50095	1.53394	2.59056	8.27364	6.39727
OG0000508:	3.39407	3.65396	1.52361	2.39822	0.0164748	0.763444	0.49908	0	0.894801	5.18113	13.7894	0
OG0000510:	3.08346	1.7458	1.54955	1.12665	0.259891	0.763444	0.24954	2.20038	2.42875	2.59056	11.0315	0
OG0000512:	1.67268	4.13536	2.81033	1.47148	0.14116	0.763444	0	0	0.383486	0	9.65258	0
OG0000513:	1.58893	2.73187	2.25093	1.21367	0.224875	0.763444	0.74862	0	0.511315	0	8.27364	0
OG0000519:	0.961903	3.86421	3.27841	1.17868	0.238524	0.763444	0	0	0.255657	0	5.51576	0
OG0000520:	2.30072	3.12732	2.0988	1.49005	0.136212	0.763444	0.49908	0	0.894801	0	12.4105	0
OG0000522:	4.25807	4.50838	1.96487	2.29449	0.0217624	0.763444	0	0	0.894801	2.59056	22.063	0
OG0000523:	4.92099	1.83713	1.35996	1.35087	0.176737	0.763444	2.4954	0	4.09052	7.77169	15.1683	0
OG0000524:	3.79376	2.34072	1.42665	1.64071	0.100857	0.763444	1.74678	0	2.04526	5.18113	13.7894	0
OG0000527:	1.71529	3.61067	2.83228	1.27483	0.202371	0.763444	0	0	0.639144	0	9.65258	0
OG0000534:	2.91958	1.89184	1.62655	1.1631	0.24479	0.763444	2.74494	0	1.15046	2.59056	11.0315	0
OG0000537:	3.53257	4.88446	2.43513	2.00583	0.0448742	0.763444	0	0	0.511315	0	20.6841	0
OG0000538:	0.753384	3.17291	3.50661	0.904837	0.365552	0.763444	0	0	0.383486	0	4.13682	0
OG0000544:	1.85989	5.23562	2.75343	1.90149	0.0572381	0.763444	0	0	0.127829	0	11.0315	0
OG0000546:	6.63451	1.18454	1.10102	1.07585	0.281994	0.763444	2.4954	8.80151	2.81223	7.77169	17.9262	0
OG0000548:	12.5357	-0.695699	0.768778	-0.904941	0.365497	0.763444	11.2293	22.0038	16.6177	12.9528	12.4105	0
OG0000549:	3.22029	3.02214	1.59613	1.89342	0.0583021	0.763444	0.99816	0	0.894801	0	11.0315	6.39727
OG0000551:	7.82815	-0.842583	0.890868	-0.9458	0.34425	0.763444	8.23482	13.2023	10.8654	7.77169	6.8947	0
OG0000553:	1.73659	3.41605	2.83983	1.20291	0.229012	0.763444	0	0	0.766972	0	9.65258	0
OG0000555:	2.17007	2.84345	1.91606	1.48401	0.137807	0.763444	0.24954	1.10019	0.639144	0	11.0315	0
OG0000556:	1.0248	3.02245	2.56661	1.17761	0.238953	0.763444	0.24954	0	0.383486	0	5.51576	0
OG0000558:	0.753384	3.17291	3.50661	0.904837	0.365552	0.763444	0	0	0.383486	0	4.13682	0
OG0000559:	4.56757	-1.23363	1.1678	-1.05637	0.2908	0.763444	7.73574	7.70132	5.24098	2.59056	4.13682	0
OG0000560:	1.69398	3.84393	2.82251	1.36188	0.173235	0.763444	0	0	0.511315	0	9.65258	0
OG0000561:	1.20714	2.28346	2.23258	1.02279	0.306408	0.763444	0.49908	1.10019	0.127829	0	5.51576	0
OG0000562:	1.00451	3.19265	3.24784	0.983009	0.325603	0.763444	0	0	0.511315	0	5.51576	0
OG0000563:	3.15712	3.97219	2.07041	1.91855	0.0550411	0.763444	0.24954	0	0.766972	0	17.9262	0
OG0000566:	10.2549	-1.57476	0.834127	-1.88792	0.0590368	0.763444	15.2219	18.7032	14.3168	7.77169	5.51576	0
OG0000568:	14.8693	0.859398	0.673157	1.27667	0.20172	0.763444	7.73574	15.4026	11.3768	20.7245	27.5788	6.39727
OG0000569:	2.32407	2.98106	2.72443	1.09419	0.27387	0.763444	0	0	1.53394	0	12.4105	0
OG0000572:	0.480952	3.65356	4.02494	0.907731	0.36402	0.763444	0	0	0.127829	0	2.75788	0
OG0000573:	2.45518	2.66127	1.4947	1.78047	0.074999	0.763444	0.74862	1.10019	0.639144	2.59056	9.65258	0
OG0000574:	3.53414	1.39784	1.31257	1.06496	0.286895	0.763444	3.99264	1.10019	1.27829	5.18113	9.65258	0
OG0000576:	3.98319	1.39657	1.12487	1.24154	0.214406	0.763444	1.49724	2.20038	2.94006	2.59056	8.27364	6.39727
OG0000579:	33.7515	-0.522169	0.437014	-1.19486	0.232143	0.763444	45.4163	40.707	36.8147	25.9056	34.4735	19.1918
OG0000582:	4.59165	1.20634	1.21831	0.990174	0.322089	0.763444	2.24586	3.30057	3.19572	0	12.4105	6.39727
OG0000583:	1.40025	4.84571	2.95373	1.64054	0.100893	0.763444	0	0	0.127829	0	8.27364	0
OG0000584:	1.19173	4.11198	3.08992	1.33077	0.183264	0.763444	0	0	0.255657	0	6.8947	0
OG0000586:	1.42155	4.31966	2.94921	1.46468	0.143007	0.763444	0	0	0.255657	0	8.27364	0
OG0000589:	2.24793	2.5809	2.39339	1.07835	0.280879	0.763444	0	2.20038	0.255657	0	11.0315	0
OG0000590:	0.961903	3.86421	3.27841	1.17868	0.238524	0.763444	0	0	0.255657	0	5.51576	0
OG0000591:	2.31681	-2.12205	1.65757	-1.28022	0.200469	0.763444	4.49172	3.30057	4.72966	0	1.37894	0
OG0000599:	3.07449	2.99698	1.63987	1.82757	0.0676136	0.763444	0.74862	0	0.766972	0	4.13682	12.7945
OG0000601:	1.49917	3.04523	1.95275	1.55946	0.118888	0.763444	0.24954	0	0.639144	2.59056	5.51576	0
OG0000602:	2.78075	4.26253	1.91481	2.22609	0.0260082	0.763444	0	0	0.639144	7.77169	8.27364	0
OG0000604:	7.5924	1.25788	0.946872	1.32846	0.184027	0.763444	3.24402	4.40076	7.03058	12.9528	17.9262	0
OG0000608:	1.85989	5.23562	2.75343	1.90149	0.0572381	0.763444	0	0	0.127829	0	11.0315	0
OG0000611:	1.40025	4.84571	2.95373	1.64054	0.100893	0.763444	0	0	0.127829	0	8.27364	0
OG0000612:	2.65589	4.02995	2.59432	1.55338	0.120333	0.763444	0	0	0.766972	0	15.1683	0
OG0000615:	2.31954	5.5444	2.62963	2.10844	0.0349933	0.763444	0	0	0.127829	0	13.7894	0
OG0000616:	1.27695	3.01375	3.0765	0.979605	0.327281	0.763444	0	0	0.766972	0	6.8947	0
OG0000618:	0.73208	3.55559	3.54997	1.00158	0.316544	0.763444	0	0	0.255657	0	4.13682	0
OG0000620:	3.76137	5.07777	2.03212	2.49875	0.0124631	0.763444	0.24954	0	0.255657	0	22.063	0
OG0000621:	2.10847	2.31058	1.68642	1.37011	0.170651	0.763444	0.24954	1.10019	0.766972	0	4.13682	6.39727
OG0000622:	1.31752	2.766	2.36236	1.17086	0.241655	0.763444	0.49908	0	0.511315	0	6.8947	0
OG0000623:	2.76184	2.35458	1.98213	1.18791	0.23487	0.763444	1.2477	0	1.53394	0	13.7894	0
OG0000625:	2.9486	3.72536	2.09657	1.77688	0.0755881	0.763444	0.24954	0	0.894801	0	16.5473	0
OG0000626:	0.940598	4.38399	3.28943	1.33275	0.182614	0.763444	0	0	0.127829	0	5.51576	0
OG0000627:	0.522542	2.84387	3.13964	0.905796	0.365044	0.763444	0.24954	0	0.127829	0	2.75788	0
OG0000628:	2.74745	3.97789	1.84537	2.1556	0.0311146	0.763444	0	1.10019	0.383486	2.59056	12.4105	0
OG0000630:	1.84946	3.08088	1.95978	1.57205	0.115939	0.763444	0	1.10019	0.511315	2.59056	6.8947	0
OG0000635:	2.33948	2.12507	1.79913	1.18117	0.237536	0.763444	0.49908	1.10019	1.40612	0	11.0315	0
OG0000636:	3.07507	1.73612	1.72106	1.00875	0.313093	0.763444	0.74862	1.10019	2.81223	0	13.7894	0
OG0000640:	0.459647	4.4826	4.04908	1.10707	0.268266	0.763444	0	0	0	0	2.75788	0
OG0000642:	1.42155	4.31966	2.94921	1.46468	0.143007	0.763444	0	0	0.255657	0	8.27364	0
OG0000645:	2.61117	1.56586	1.44263	1.08542	0.277736	0.763444	1.2477	1.10019	1.40612	0	5.51576	6.39727
OG0000646:	3.00901	5.90734	2.50675	2.35658	0.0184443	0.763444	0	0	0.127829	0	17.9262	0
OG0000647:	85.8879	-1.03187	0.38754	-2.66262	0.00775348	0.763444	134.502	77.0132	131.152	38.8585	63.4313	70.37
OG0000648:	2.30055	4.10129	2.14731	1.90997	0.0561374	0.763444	0	0	0.511315	0	6.8947	6.39727
OG0000649:	0.816279	2.50185	2.71577	0.921232	0.35693	0.763444	0.24954	0	0.511315	0	4.13682	0
OG0000650:	2.61475	2.8627	2.01794	1.41862	0.15601	0.763444	0.74862	0	1.15046	0	13.7894	0
OG0000661:	0.229823	3.9783	4.06445	0.978804	0.327677	0.763444	0	0	0	0	1.37894	0
OG0000663:	0.934017	3.79133	2.62899	1.44213	0.149266	0.763444	0	0	0.255657	2.59056	2.75788	0
OG0000666:	0.459647	4.4826	4.04908	1.10707	0.268266	0.763444	0	0	0	0	2.75788	0
OG0000669:	5.54672	-2.18287	1.28323	-1.70107	0.08893	0.763444	6.73758	13.2023	9.20367	0	4.13682	0
OG0000670:	2.02931	3.18562	2.22792	1.42986	0.152757	0.763444	0.24954	0	0.894801	0	11.0315	0
OG0000678:	3.13344	2.26125	1.66264	1.36003	0.173819	0.763444	0.99816	1.10019	1.53394	0	15.1683	0
OG0000679:	2.90701	3.9802	2.56315	1.55285	0.120458	0.763444	0	0	0.894801	0	16.5473	0
OG0000680:	3.40366	2.63012	1.39959	1.87921	0.0602156	0.763444	0.99816	1.10019	0.894801	0	11.0315	6.39727
OG0000681:	2.06841	6.19198	3.31259	1.86922	0.0615916	0.763444	0	0	0	0	12.4105	0
OG0000683:	3.13071	2.76467	1.5895	1.73934	0.0819755	0.763444	0.99816	0	1.40612	2.59056	13.7894	0
OG0000687:	1.00451	3.19265	3.24784	0.983009	0.325603	0.763444	0	0	0.511315	0	5.51576	0
OG0000690:	1.14912	5.43262	3.96274	1.37092	0.170399	0.763444	0	0	0	0	6.8947	0
OG0000693:	1.36115	2.47409	2.43287	1.01694	0.30918	0.763444	0.24954	0	1.02263	0	6.8947	0
OG0000696:	1.89105	2.84258	1.6843	1.68769	0.0914701	0.763444	0.24954	1.10019	0.511315	2.59056	6.8947	0
OG0000697:	2.17256	1.77161	1.77642	0.997297	0.31862	0.763444	0.74862	1.10019	1.53394	0	9.65258	0
OG0000702:	1.10798	2.39782	2.46515	0.972687	0.330709	0.763444	0.74862	0	0.383486	0	5.51576	0
OG0000711:	1.44285	3.93397	2.92435	1.34525	0.178545	0.763444	0	0	0.383486	0	8.27364	0
OG0000715:	0.459647	4.4826	4.04908	1.10707	0.268266	0.763444	0	0	0	0	2.75788	0
OG0000717:	1.20714	2.28346	2.23258	1.02279	0.306408	0.763444	0.49908	1.10019	0.127829	0	5.51576	0
OG0000719:	3.25707	3.23706	1.74055	1.85979	0.0629149	0.763444	0.24954	0	1.53394	2.59056	15.1683	0
OG0000720:	2.65589	4.02995	2.59432	1.55338	0.120333	0.763444	0	0	0.766972	0	15.1683	0
OG0000721:	1.46416	3.64376	2.93474	1.2416	0.214385	0.763444	0	0	0.511315	0	8.27364	0
OG0000722:	2.2845	2.88352	1.65285	1.74458	0.0810585	0.763444	1.2477	0	0.383486	5.18113	6.8947	0
OG0000723:	1.92041	1.64624	1.79969	0.914736	0.36033	0.763444	0.99816	1.10019	1.15046	0	8.27364	0
OG0000724:	3.15712	3.97219	2.07041	1.91855	0.0550411	0.763444	0.24954	0	0.766972	0	17.9262	0
OG0000725:	5.33704	1.07868	1.17402	0.918796	0.358202	0.763444	4.24218	3.30057	3.96269	2.59056	17.9262	0
OG0000726:	1.23332	3.53155	2.46842	1.43069	0.152518	0.763444	0.24954	0	0.255657	0	6.8947	0
OG0000727:	4.72236	1.89003	1.37708	1.37249	0.169912	0.763444	1.2477	1.10019	4.09052	2.59056	19.3052	0
OG0000730:	3.94961	5.74054	2.39453	2.39735	0.016514	0.763444	0	0	0.255657	0	23.442	0
OG0000732:	2.26162	2.17136	2.09168	1.03809	0.299226	0.763444	0.74862	0	1.7896	0	11.0315	0
OG0000734:	2.15363	4.18655	2.6746	1.5653	0.117514	0.763444	0	0	0.511315	0	12.4105	0
OG0000738:	1.92279	4.13719	2.24374	1.84388	0.0652009	0.763444	0.24954	0	0.255657	0	11.0315	0
OG0000739:	1.75381	1.78103	1.86902	0.952924	0.340628	0.763444	0.49908	0	1.91743	2.59056	5.51576	0
OG0000742:	1.73659	3.41605	2.83983	1.20291	0.229012	0.763444	0	0	0.766972	0	9.65258	0
OG0000743:	0.480952	3.65356	4.02494	0.907731	0.36402	0.763444	0	0	0.127829	0	2.75788	0
OG0000744:	2.45133	1.93937	1.47427	1.31548	0.188349	0.763444	0.74862	2.20038	0.894801	2.59056	8.27364	0
OG0000746:	1.21201	3.85705	2.527	1.52633	0.126927	0.763444	0.24954	0	0.127829	0	6.8947	0
OG0000747:	10.9396	-1.07776	0.790338	-1.36367	0.172672	0.763444	20.7118	12.1021	11.7602	7.77169	6.8947	6.39727
OG0000750:	1.67166	4.28695	2.35404	1.8211	0.0685911	0.763444	0.24954	0	0.127829	0	9.65258	0
OG0000752:	1.37894	5.63928	3.7341	1.51021	0.130989	0.763444	0	0	0	0	8.27364	0
OG0000756:	9.20949	-1.20367	0.937453	-1.28398	0.19915	0.763444	12.477	16.5028	12.655	2.59056	11.0315	0
OG0000760:	2.6985	3.71469	2.61113	1.42264	0.154842	0.763444	0	0	1.02263	0	15.1683	0
OG0000761:	3.07202	1.76486	1.63982	1.07625	0.281815	0.763444	1.49724	1.10019	2.04526	0	13.7894	0
OG0000764:	1.31752	2.766	2.36236	1.17086	0.241655	0.763444	0.49908	0	0.511315	0	6.8947	0
OG0000765:	0.752365	3.27501	2.82626	1.15878	0.246546	0.763444	0.24954	0	0.127829	0	4.13682	0
OG0000766:	8.32175	0.883979	0.876382	1.00867	0.313134	0.763444	7.23666	4.40076	7.41407	12.9528	17.9262	0
OG0000769:	1.69398	3.84393	2.82251	1.36188	0.173235	0.763444	0	0	0.511315	0	9.65258	0
OG0000771:	3.55387	4.64908	2.44757	1.89947	0.0575027	0.763444	0	0	0.639144	0	20.6841	0
OG0000773:	1.21303	3.72724	3.0618	1.21733	0.223477	0.763444	0	0	0.383486	0	6.8947	0
OG0000778:	1.82181	2.85487	2.855	0.999957	0.317331	0.763444	0	0	1.27829	0	9.65258	0
OG0000779:	1.23332	3.53155	2.46842	1.43069	0.152518	0.763444	0.24954	0	0.255657	0	6.8947	0
OG0000785:	1.08769	2.5141	2.47117	1.01737	0.308977	0.763444	0.49908	0	0.511315	0	5.51576	0
OG0000786:	1.38221	2.39385	1.8667	1.2824	0.199702	0.763444	0.24954	1.10019	0.383486	5.18113	1.37894	0
OG0000790:	0.229823	3.9783	4.06445	0.978804	0.327677	0.763444	0	0	0	0	1.37894	0
OG0000794:	0.68947	4.89061	4.02786	1.2142	0.224673	0.763444	0	0	0	0	4.13682	0
OG0000797:	1.83859	6.02558	3.42106	1.76132	0.0781845	0.763444	0	0	0	0	11.0315	0
OG0000798:	2.84219	1.62727	1.65561	0.982884	0.325665	0.763444	1.49724	1.10019	2.04526	0	12.4105	0
OG0000799:	1.63007	5.05076	2.83683	1.78042	0.0750065	0.763444	0	0	0.127829	0	9.65258	0
OG0000800:	1.87462	4.30405	2.18182	1.97269	0.0485311	0.763444	0	0	0.383486	2.59056	8.27364	0
OG0000802:	2.17493	3.95246	2.68624	1.47138	0.14119	0.763444	0	0	0.639144	0	12.4105	0
OG0000803:	3.29571	1.35059	1.33756	1.00974	0.312619	0.763444	2.4954	1.10019	2.55657	2.59056	11.0315	0
OG0000807:	0.919294	5.19194	4.01532	1.29303	0.196	0.763444	0	0	0	0	5.51576	0
OG0000808:	2.02727	3.24727	2.15307	1.50821	0.131502	0.763444	0.74862	0	0.383486	0	11.0315	0
OG0000811:	1.85989	5.23562	2.75343	1.90149	0.0572381	0.763444	0	0	0.127829	0	11.0315	0
OG0000812:	1.4806	2.22801	2.05596	1.08368	0.278505	0.763444	0.24954	1.10019	0.639144	0	6.8947	0
OG0000814:	1.98715	2.16447	2.10079	1.03031	0.302865	0.763444	1.2477	0	1.02263	0	9.65258	0
OG0000817:	1.82181	2.85487	2.855	0.999957	0.317331	0.763444	0	0	1.27829	0	9.65258	0
OG0000818:	2.51275	2.26007	2.05924	1.09752	0.272412	0.763444	0.74862	0	1.91743	0	12.4105	0
OG0000819:	1.37894	5.63928	3.7341	1.51021	0.130989	0.763444	0	0	0	0	8.27364	0
OG0000821:	2.42736	3.06374	1.82295	1.68065	0.092831	0.763444	0.24954	0	1.02263	0	6.8947	6.39727
OG0000822:	2.19522	3.81998	2.18013	1.75218	0.0797432	0.763444	0.24954	0	0.511315	0	12.4105	0
OG0000827:	2.33426	4.61575	2.09174	2.20665	0.0273384	0.763444	0	0	0.383486	2.59056	11.0315	0
OG0000830:	4.26787	2.33597	1.5303	1.52648	0.126891	0.763444	1.99632	0	2.04526	0	15.1683	6.39727
OG0000832:	1.92279	4.13719	2.24374	1.84388	0.0652009	0.763444	0.24954	0	0.255657	0	11.0315	0
OG0000833:	2.86531	2.08926	1.97176	1.05959	0.289331	0.763444	1.99632	0	1.40612	0	13.7894	0
OG0000834:	0.229823	3.9783	4.06445	0.978804	0.327677	0.763444	0	0	0	0	1.37894	0
OG0000836:	1.00451	3.19265	3.24784	0.983009	0.325603	0.763444	0	0	0.511315	0	5.51576	0
OG0000837:	1.77716	3.18431	2.20385	1.44489	0.14849	0.763444	0.49908	0	0.511315	0	9.65258	0
OG0000840:	0.480952	3.65356	4.02494	0.907731	0.36402	0.763444	0	0	0.127829	0	2.75788	0
OG0000842:	0.68947	4.89061	4.02786	1.2142	0.224673	0.763444	0	0	0	0	4.13682	0
OG0000845:	1.65137	4.52193	2.83313	1.59609	0.110468	0.763444	0	0	0.255657	0	9.65258	0
OG0000847:	0.480952	3.65356	4.02494	0.907731	0.36402	0.763444	0	0	0.127829	0	2.75788	0
OG0000848:	0.73208	3.55559	3.54997	1.00158	0.316544	0.763444	0	0	0.255657	0	4.13682	0
OG0000849:	1.00451	3.19265	3.24784	0.983009	0.325603	0.763444	0	0	0.511315	0	5.51576	0
OG0000856:	2.27804	-2.13323	2.17287	-0.98176	0.326218	0.763444	4.49172	0	7.79755	0	1.37894	0
OG0000858:	2.98259	3.38924	1.62185	2.08974	0.036641	0.763444	0.74862	0	0.766972	2.59056	13.7894	0
OG0000860:	1.0248	3.02245	2.56661	1.17761	0.238953	0.763444	0.24954	0	0.383486	0	5.51576	0
OG0000861:	2.50249	4.16935	1.77975	2.34266	0.0191466	0.763444	0	0	0.511315	2.59056	5.51576	6.39727
OG0000863:	2.99722	1.98106	1.45248	1.36392	0.172594	0.763444	0.49908	2.20038	1.66177	2.59056	11.0315	0
OG0000867:	0.794974	2.70738	2.73205	0.990969	0.321701	0.763444	0.24954	0	0.383486	0	4.13682	0
OG0000868:	3.46955	2.16037	1.25652	1.71934	0.085553	0.763444	0.99816	2.20038	1.40612	5.18113	11.0315	0
OG0000873:	0.68947	4.89061	4.02786	1.2142	0.224673	0.763444	0	0	0	0	4.13682	0
OG0000875:	3.17626	1.56999	1.23468	1.27158	0.203524	0.763444	1.99632	2.20038	1.40612	5.18113	8.27364	0
OG0000876:	0.940598	4.38399	3.28943	1.33275	0.182614	0.763444	0	0	0.127829	0	5.51576	0
OG0000877:	1.73274	2.22605	2.40029	0.927408	0.353715	0.763444	0	1.10019	1.02263	0	8.27364	0
OG0000879:	1.45827	2.39738	2.07043	1.15791	0.246899	0.763444	0.49908	1.10019	0.255657	0	6.8947	0
OG0000880:	1.82181	2.85487	2.855	0.999957	0.317331	0.763444	0	0	1.27829	0	9.65258	0
OG0000881:	1.00349	3.27543	2.58868	1.26529	0.205769	0.763444	0.24954	0	0.255657	0	5.51576	0
OG0000882:	0.480952	3.65356	4.02494	0.907731	0.36402	0.763444	0	0	0.127829	0	2.75788	0
OG0000890:	2.19624	3.75716	2.69591	1.39365	0.163424	0.763444	0	0	0.766972	0	12.4105	0
OG0000892:	0.983208	3.48047	3.24505	1.07255	0.283474	0.763444	0	0	0.383486	0	5.51576	0
OG0000894:	1.33984	2.59678	2.434	1.06688	0.286027	0.763444	0.24954	0	0.894801	0	6.8947	0
OG0000897:	1.91894	2.8003	1.9673	1.42342	0.154615	0.763444	0.24954	1.10019	0.511315	0	9.65258	0
OG0000901:	0.957035	2.12519	2.30544	0.921814	0.356626	0.763444	0.24954	1.10019	0.255657	0	4.13682	0
OG0000904:	6.22729	-0.953875	1.03095	-0.925239	0.354842	0.763444	5.48988	12.1021	6.64709	2.59056	4.13682	6.39727
OG0000905:	2.31467	3.75944	2.0437	1.83952	0.0658387	0.763444	0.24954	1.10019	0.127829	0	12.4105	0
OG0000907:	5.60149	-1.28529	1.12019	-1.14739	0.251221	0.763444	6.98712	8.80151	7.28624	0	4.13682	6.39727
OG0000909:	2.65147	2.06676	1.69037	1.22267	0.221454	0.763444	1.2477	1.10019	1.15046	0	12.4105	0
OG0000912:	0.957035	2.12519	2.30544	0.921814	0.356626	0.763444	0.24954	1.10019	0.255657	0	4.13682	0
OG0000913:	1.00451	3.19265	3.24784	0.983009	0.325603	0.763444	0	0	0.511315	0	5.51576	0
OG0000916:	4.14033	3.95349	2.01909	1.95805	0.0502237	0.763444	0.24954	0	1.15046	0	23.442	0
OG0000918:	1.8333	3.30161	1.7868	1.84777	0.064635	0.763444	0.24954	0	0.383486	2.59056	1.37894	6.39727
OG0000919:	1.19173	4.11198	3.08992	1.33077	0.183264	0.763444	0	0	0.255657	0	6.8947	0
OG0000923:	2.14774	3.02206	1.93038	1.56552	0.117461	0.763444	0.49908	1.10019	0.255657	0	11.0315	0
OG0000929:	3.10135	3.9192	1.62059	2.41838	0.0155898	0.763444	0.24954	0	0.766972	5.18113	12.4105	0
OG0000931:	3.25292	1.40902	1.19846	1.17569	0.239719	0.763444	1.99632	1.10019	1.91743	2.59056	5.51576	6.39727
OG0000932:	3.21882	4.7603	1.74173	2.73308	0.0062745	0.763444	0.24954	0	0.255657	0	12.4105	6.39727
OG0000933:	4.66411	2.00205	1.13585	1.7626	0.0779683	0.763444	0.99816	3.30057	1.40612	2.59056	6.8947	12.7945
OG0000935:	2.24922	1.99994	1.72338	1.16048	0.245855	0.763444	0.24954	2.20038	0.511315	0	4.13682	6.39727
OG0000939:	1.19173	4.11198	3.08992	1.33077	0.183264	0.763444	0	0	0.255657	0	6.8947	0
OG0000948:	1.65137	4.52193	2.83313	1.59609	0.110468	0.763444	0	0	0.255657	0	9.65258	0
OG0000950:	1.71427	3.69661	2.28159	1.62019	0.105192	0.763444	0.24954	0	0.383486	0	9.65258	0
OG0000951:	6.04417	2.43009	1.26512	1.92083	0.0547529	0.763444	0.74862	3.30057	1.27829	2.59056	2.75788	25.5891
OG0000952:	1.52502	3.16899	2.41641	1.31144	0.189708	0.763444	0.74862	0	0.127829	0	8.27364	0
OG0000953:	2.3583	3.17242	2.25844	1.40469	0.160112	0.763444	0	1.10019	0.639144	0	12.4105	0
OG0000954:	1.02582	2.96231	3.24752	0.912178	0.361675	0.763444	0	0	0.639144	0	5.51576	0
OG0000956:	4.15914	1.50675	1.57176	0.958639	0.337741	0.763444	3.24402	1.10019	2.6844	0	17.9262	0
OG0000957:	2.9877	6.71116	3.02222	2.2206	0.026378	0.763444	0	0	0	0	17.9262	0
OG0000958:	1.44285	3.93397	2.92435	1.34525	0.178545	0.763444	0	0	0.383486	0	8.27364	0
OG0000961:	1.83859	6.02558	3.42106	1.76132	0.0781845	0.763444	0	0	0	0	11.0315	0
OG0000967:	0.459647	4.4826	4.04908	1.10707	0.268266	0.763444	0	0	0	0	2.75788	0
OG0000969:	2.10444	4.46901	2.1321	2.09606	0.0360766	0.763444	0	0	0.383486	2.59056	9.65258	0
OG0000974:	1.02582	2.96231	3.24752	0.912178	0.361675	0.763444	0	0	0.639144	0	5.51576	0
OG0000975:	2.81942	2.37007	1.70915	1.3867	0.165534	0.763444	0.74862	1.10019	1.27829	0	13.7894	0
OG0000976:	1.70871	3.37993	2.27686	1.48447	0.137685	0.763444	0	0	0.766972	2.59056	6.8947	0
OG0000977:	1.20816	2.26374	2.1674	1.04445	0.296277	0.763444	0.24954	1.10019	0.383486	0	5.51576	0
OG0000982:	1.52807	3.05123	2.95166	1.03374	0.30126	0.763444	0	0	0.894801	0	8.27364	0
OG0000983:	2.71108	1.99676	1.83618	1.08746	0.276836	0.763444	0.24954	2.20038	1.40612	0	12.4105	0
OG0000985:	43.6265	-1.87015	0.60508	-3.09076	0.00199647	0.763444	51.4052	66.0113	95.8715	18.134	30.3367	0
OG0000989:	9.12304	-1.24479	0.91275	-1.36378	0.172638	0.763444	10.2311	19.8034	11.2489	5.18113	8.27364	0
OG0000991:	11.8478	-2.29709	0.991698	-2.31632	0.0205407	0.763444	13.7247	11.0019	33.2355	2.59056	4.13682	6.39727
OG0000994:	6.01931	-1.10254	1.14688	-0.961343	0.33638	0.763444	4.74126	7.70132	11.7602	0	5.51576	6.39727
OG0000997:	6.42043	-1.05382	0.98167	-1.0735	0.283048	0.763444	7.23666	11.0019	9.58715	5.18113	5.51576	0
OG0001000:	2.76037	3.39342	2.0381	1.66499	0.0959149	0.763444	0.49908	0	0.894801	0	15.1683	0
OG0001002:	16.7162	-1.48628	0.671272	-2.21412	0.0268204	0.763444	29.4457	22.0038	21.2196	5.18113	9.65258	12.7945
OG0001007:	3.11338	2.17973	2.01163	1.08356	0.278558	0.763444	2.74494	0	0.766972	0	15.1683	0
OG0001010:	0.961903	3.86421	3.27841	1.17868	0.238524	0.763444	0	0	0.255657	0	5.51576	0
OG0001011:	1.8196	3.99218	2.2626	1.76442	0.0776607	0.763444	0	0	0.383486	0	4.13682	6.39727
OG0001012:	2.71759	5.09732	2.08068	2.44983	0.0142924	0.763444	0	0	0.255657	0	9.65258	6.39727
OG0001014:	2.7198	3.58379	2.6177	1.36906	0.170982	0.763444	0	0	1.15046	0	15.1683	0
OG0001019:	4.7691	2.43876	1.51732	1.60728	0.107993	0.763444	2.24586	0	2.04526	0	17.9262	6.39727
OG0001020:	0.480952	3.65356	4.02494	0.907731	0.36402	0.763444	0	0	0.127829	0	2.75788	0
OG0001025:	3.66048	1.12857	1.20314	0.938023	0.348233	0.763444	2.74494	1.10019	3.45138	7.77169	6.8947	0
OG0001028:	4.17597	1.67634	1.26878	1.32123	0.186426	0.763444	1.74678	2.20038	2.30092	0	12.4105	6.39727
OG0001029:	0.940598	4.38399	3.28943	1.33275	0.182614	0.763444	0	0	0.127829	0	5.51576	0
OG0001030:	1.17042	4.6351	3.09618	1.49704	0.134384	0.763444	0	0	0.127829	0	6.8947	0
OG0001032:	2.92526	3.94071	2.06433	1.90896	0.0562678	0.763444	0.74862	0	0.255657	0	16.5473	0
OG0001034:	0.480952	3.65356	4.02494	0.907731	0.36402	0.763444	0	0	0.127829	0	2.75788	0
OG0001038:	3.82462	1.64903	1.53692	1.07295	0.283294	0.763444	0.24954	4.40076	1.91743	2.59056	13.7894	0
OG0001039:	3.54939	1.16486	1.28285	0.908026	0.363864	0.763444	1.99632	2.20038	2.42875	0	8.27364	6.39727
OG0001041:	2.7198	3.58379	2.6177	1.36906	0.170982	0.763444	0	0	1.15046	0	15.1683	0
OG0001042:	7.53896	0.849911	0.900768	0.94354	0.345405	0.763444	4.49172	4.40076	5.24098	7.77169	4.13682	19.1918
OG0001043:	3.86892	4.09289	2.4609	1.66317	0.0962786	0.763444	0	0	1.15046	0	22.063	0
OG0001045:	5.3952	-1.16509	1.10857	-1.05098	0.293266	0.763444	6.48804	11.0019	6.77492	2.59056	5.51576	0
OG0001046:	5.69736	1.44056	1.25911	1.14411	0.252578	0.763444	1.49724	4.40076	3.96269	0	17.9262	6.39727
OG0001047:	0.68947	4.89061	4.02786	1.2142	0.224673	0.763444	0	0	0	0	4.13682	0
OG0001048:	2.29823	6.3408	3.22203	1.96795	0.0490737	0.763444	0	0	0	0	13.7894	0
OG0001052:	1.73001	3.20911	2.28536	1.4042	0.160258	0.763444	0	0	0.894801	2.59056	6.8947	0
OG0001053:	1.29723	2.88818	2.43747	1.18491	0.236053	0.763444	0.24954	0	0.639144	0	6.8947	0
OG0001055:	1.29723	2.88818	2.43747	1.18491	0.236053	0.763444	0.24954	0	0.639144	0	6.8947	0
OG0001057:	3.78538	2.01319	1.25515	1.60394	0.108728	0.763444	0.74862	3.30057	1.40612	10.3623	6.8947	0
OG0001058:	2.59163	2.18415	1.87176	1.1669	0.243252	0.763444	0.24954	1.10019	1.7896	0	12.4105	0
OG0001060:	1.45929	2.36081	2.07429	1.13813	0.255067	0.763444	0.24954	1.10019	0.511315	0	6.8947	0
OG0001062:	2.40476	4.09595	2.63083	1.55691	0.119493	0.763444	0	0	0.639144	0	13.7894	0
OG0001063:	1.42155	4.31966	2.94921	1.46468	0.143007	0.763444	0	0	0.255657	0	8.27364	0
OG0001064:	2.11272	-1.62518	1.69908	-0.956507	0.338816	0.763444	2.74494	4.40076	2.94006	2.59056	0	0
OG0001065:	0.459647	4.4826	4.04908	1.10707	0.268266	0.763444	0	0	0	0	2.75788	0
OG0001066:	2.11102	4.86672	2.68181	1.81471	0.0695683	0.763444	0	0	0.255657	0	12.4105	0
OG0001067:	2.31642	1.51215	1.53195	0.987074	0.323606	0.763444	1.49724	1.10019	0.766972	0	4.13682	6.39727
OG0001068:	3.74109	5.26683	2.39761	2.1967	0.0280418	0.763444	0	0	0.383486	0	22.063	0
OG0001070:	3.01354	3.36867	2.59163	1.29983	0.19366	0.763444	0	0	1.53394	0	16.5473	0
OG0001072:	0.794974	2.70738	2.73205	0.990969	0.321701	0.763444	0.24954	0	0.383486	0	4.13682	0
OG0001073:	0.480952	3.65356	4.02494	0.907731	0.36402	0.763444	0	0	0.127829	0	2.75788	0
OG0001074:	1.65137	4.52193	2.83313	1.59609	0.110468	0.763444	0	0	0.255657	0	9.65258	0
OG0001075:	4.97542	4.74414	2.3491	2.01956	0.043429	0.763444	0	0	0.894801	0	28.9577	0
OG0001078:	0.794974	2.70738	2.73205	0.990969	0.321701	0.763444	0.24954	0	0.383486	0	4.13682	0
OG0001079:	1.19173	4.11198	3.08992	1.33077	0.183264	0.763444	0	0	0.255657	0	6.8947	0
OG0001081:	1.25462	3.27594	2.44919	1.33756	0.181039	0.763444	0.24954	0	0.383486	0	6.8947	0
OG0001086:	3.83355	2.03519	1.22483	1.66161	0.0965911	0.763444	0.99816	3.30057	1.27829	7.77169	9.65258	0
OG0001087:	4.05674	1.71198	1.5726	1.08863	0.276319	0.763444	3.7431	0	1.7896	0	12.4105	6.39727
OG0001088:	3.28597	3.27225	2.56422	1.27612	0.201913	0.763444	0	0	1.7896	0	17.9262	0
OG0001089:	1.12826	2.28812	2.50472	0.913521	0.360969	0.763444	0.99816	0	0.255657	0	5.51576	0
OG0001091:	3.55003	3.49874	2.12267	1.64828	0.0992962	0.763444	0	1.10019	0.894801	0	19.3052	0
OG0001092:	11.6475	-0.899198	0.83502	-1.07686	0.281544	0.763444	20.7118	15.4026	10.9933	2.59056	13.7894	6.39727
OG0001094:	3.28789	1.80597	1.94634	0.927881	0.353469	0.763444	1.74678	0	2.81223	0	15.1683	0
OG0001095:	2.63356	4.30483	2.11732	2.03315	0.0420375	0.763444	0.24954	0	0.383486	0	15.1683	0
OG0001099:	6.00218	2.30337	0.921164	2.5005	0.0124017	0.763444	1.49724	3.30057	2.04526	10.3623	12.4105	6.39727
OG0001102:	4.51929	3.37634	2.03277	1.66095	0.0967228	0.763444	0.24954	0	2.04526	0	24.8209	0
OG0001103:	2.13232	4.4789	2.6612	1.68304	0.0923672	0.763444	0	0	0.383486	0	12.4105	0
OG0001109:	0.919294	5.19194	4.01532	1.29303	0.196	0.763444	0	0	0	0	5.51576	0
OG0001110:	2.887	3.37675	1.7678	1.91015	0.0561139	0.763444	0.24954	0	1.02263	0	9.65258	6.39727
OG0001111:	1.85331	4.69899	2.20291	2.13309	0.0329176	0.763444	0	0	0.255657	2.59056	8.27364	0
OG0001112:	0.961903	3.86421	3.27841	1.17868	0.238524	0.763444	0	0	0.255657	0	5.51576	0
OG0001119:	1.11002	2.34874	2.53961	0.924844	0.355047	0.763444	0.24954	0	0.894801	0	5.51576	0
OG0001124:	2.37904	2.03549	1.73188	1.17531	0.239871	0.763444	1.2477	1.10019	0.894801	0	11.0315	0
OG0001125:	4.12005	4.057	2.44548	1.65898	0.09712	0.763444	0	0	1.27829	0	23.442	0
OG0001126:	5.47864	2.71402	1.44494	1.87829	0.0603417	0.763444	0.49908	1.10019	2.81223	0	22.063	6.39727
OG0001129:	0.68947	4.89061	4.02786	1.2142	0.224673	0.763444	0	0	0	0	4.13682	0
OG0001132:	3.36677	1.76048	1.64557	1.06983	0.284696	0.763444	1.2477	1.10019	2.6844	0	15.1683	0
OG0001134:	3.7324	2.33107	1.16747	1.99668	0.04586	0.763444	1.2477	1.10019	1.40612	2.59056	9.65258	6.39727
OG0001138:	0.752365	3.27501	2.82626	1.15878	0.246546	0.763444	0.24954	0	0.127829	0	4.13682	0
OG0001140:	1.11002	2.34874	2.53961	0.924844	0.355047	0.763444	0.24954	0	0.894801	0	5.51576	0
OG0001143:	1.40025	4.84571	2.95373	1.64054	0.100893	0.763444	0	0	0.127829	0	8.27364	0
OG0001146:	1.40154	2.6904	2.12505	1.26604	0.205498	0.763444	0.24954	0	0.383486	0	1.37894	6.39727
OG0001147:	4.61855	3.32742	1.67407	1.98762	0.0468535	0.763444	0	1.10019	1.40612	0	12.4105	12.7945
OG0001148:	1.90499	2.47003	2.17737	1.13441	0.256623	0.763444	0.49908	0	1.27829	0	9.65258	0
OG0001150:	1.58995	2.70705	2.26222	1.19663	0.231449	0.763444	0.49908	0	0.766972	0	8.27364	0
OG0001153:	1.44285	3.93397	2.92435	1.34525	0.178545	0.763444	0	0	0.383486	0	8.27364	0
OG0001155:	1.64524	2.2353	1.80134	1.24091	0.21464	0.763444	0.99816	0	0.766972	2.59056	5.51576	0
OG0001156:	29.2793	-0.571386	0.569651	-1.00305	0.315839	0.763444	46.664	23.104	32.852	33.6773	13.7894	25.5891
OG0001158:	3.30082	1.89652	1.62034	1.17044	0.241822	0.763444	1.74678	1.10019	1.7896	0	15.1683	0
OG0001160:	1.74236	-2.76332	2.07599	-1.33108	0.183161	0.763444	2.24586	2.20038	6.00795	0	0	0
OG0001161:	2.81136	3.35221	1.82047	1.8414	0.0655629	0.763444	0	1.10019	0.766972	2.59056	12.4105	0
OG0001162:	2.25913	3.34204	2.18624	1.52867	0.126347	0.763444	0.24954	0	0.894801	0	12.4105	0
OG0001163:	1.94556	2.31719	2.11197	1.09717	0.272567	0.763444	0.99816	0	1.02263	0	9.65258	0
OG0001164:	1.73659	3.41605	2.83983	1.20291	0.229012	0.763444	0	0	0.766972	0	9.65258	0
OG0001165:	1.73659	3.41605	2.83983	1.20291	0.229012	0.763444	0	0	0.766972	0	9.65258	0
OG0001168:	1.59574	-2.58733	2.04555	-1.26486	0.205923	0.763444	2.74494	4.40076	2.42875	0	0	0
OG0001171:	1.81343	3.93752	2.48469	1.58471	0.113031	0.763444	0	1.10019	0.127829	0	9.65258	0
OG0001175:	2.38345	4.33034	2.61873	1.6536	0.0982084	0.763444	0	0	0.511315	0	13.7894	0
OG0001178:	1.02582	2.96231	3.24752	0.912178	0.361675	0.763444	0	0	0.639144	0	5.51576	0
OG0001180:	5.25084	2.53068	1.02672	2.46483	0.0137078	0.763444	1.99632	1.10019	1.66177	5.18113	15.1683	6.39727
OG0001183:	1.1303	2.24706	2.44506	0.919019	0.358086	0.763444	0.49908	0	0.766972	0	5.51576	0
OG0001187:	4.38209	3.36107	1.32397	2.53864	0.0111286	0.763444	1.49724	0	0.639144	2.59056	15.1683	6.39727
OG0001188:	1.46416	3.64376	2.93474	1.2416	0.214385	0.763444	0	0	0.511315	0	8.27364	0
OG0001190:	2.23023	3.34751	1.7287	1.93644	0.0528144	0.763444	0.49908	0	0.639144	2.59056	9.65258	0
OG0001195:	3.7633	2.5914	1.90104	1.36315	0.172835	0.763444	1.99632	0	1.27829	0	19.3052	0
OG0001199:	1.92279	4.13719	2.24374	1.84388	0.0652009	0.763444	0.24954	0	0.255657	0	11.0315	0
OG0001201:	0.940598	4.38399	3.28943	1.33275	0.182614	0.763444	0	0	0.127829	0	5.51576	0
OG0001202:	3.5117	2.42443	1.6967	1.42891	0.153031	0.763444	0.49908	0	2.81223	2.59056	15.1683	0
OG0001203:	1.3013	-2.35178	2.27434	-1.03405	0.301113	0.763444	2.74494	1.10019	3.96269	0	0	0
OG0001204:	1.50473	3.32784	2.3314	1.4274	0.153465	0.763444	0.49908	0	0.255657	0	8.27364	0
OG0001205:	2.11102	4.86672	2.68181	1.81471	0.0695683	0.763444	0	0	0.255657	0	12.4105	0
OG0001206:	1.89865	2.82389	2.34765	1.20286	0.229032	0.763444	0	1.10019	0.639144	0	9.65258	0
OG0001207:	1.02582	2.96231	3.24752	0.912178	0.361675	0.763444	0	0	0.639144	0	5.51576	0
OG0001209:	3.48197	1.85647	1.36312	1.36192	0.173222	0.763444	1.74678	2.20038	0.894801	0	9.65258	6.39727
OG0001210:	1.21303	3.72724	3.0618	1.21733	0.223477	0.763444	0	0	0.383486	0	6.8947	0
OG0001211:	1.08667	2.54174	2.51445	1.01085	0.312088	0.763444	0.74862	0	0.255657	0	5.51576	0
OG0001213:	6.13177	-1.64474	1.12772	-1.45846	0.144713	0.763444	5.98896	8.80151	14.0612	5.18113	2.75788	0
OG0001214:	1.37894	5.63928	3.7341	1.51021	0.130989	0.763444	0	0	0	0	8.27364	0
OG0001215:	2.77527	1.3226	1.45045	0.911852	0.361847	0.763444	0.74862	2.20038	1.7896	0	5.51576	6.39727
OG0001217:	1.33865	3.61923	2.53477	1.42784	0.153339	0.763444	0	0	0.255657	0	1.37894	6.39727
OG0001218:	1.38245	2.36281	2.43177	0.971643	0.331228	0.763444	0.24954	0	1.15046	0	6.8947	0
OG0001219:	2.65633	1.90645	1.7744	1.07442	0.282634	0.763444	0	2.20038	1.66177	5.18113	6.8947	0
OG0001220:	1.23332	3.53155	2.46842	1.43069	0.152518	0.763444	0.24954	0	0.255657	0	6.8947	0
OG0001221:	2.94962	3.70167	2.57825	1.43573	0.15108	0.763444	0	0	1.15046	0	16.5473	0
OG0001224:	0.710775	4.07156	3.56985	1.14054	0.25406	0.763444	0	0	0.127829	0	4.13682	0
OG0001225:	2.19522	3.81998	2.18013	1.75218	0.0797432	0.763444	0.24954	0	0.511315	0	12.4105	0
OG0001226:	0.73208	3.55559	3.54997	1.00158	0.316544	0.763444	0	0	0.255657	0	4.13682	0
OG0001227:	2.00903	3.28322	2.77369	1.1837	0.236531	0.763444	0	0	1.02263	0	11.0315	0
OG0001228:	3.48681	-1.97719	1.48929	-1.3276	0.18431	0.763444	3.99264	8.80151	5.36881	0	2.75788	0
OG0001230:	2.54936	5.6762	2.58227	2.19814	0.0279392	0.763444	0	0	0.127829	0	15.1683	0
OG0001232:	0.229823	3.9783	4.06445	0.978804	0.327677	0.763444	0	0	0	0	1.37894	0
OG0001233:	3.64102	2.23826	1.90726	1.17355	0.240575	0.763444	1.74678	0	2.17309	0	17.9262	0
OG0001236:	1.6039	3.37114	2.58601	1.30361	0.192367	0.763444	0.24954	1.10019	0	0	8.27364	0
OG0001238:	10.717	-0.999395	0.89462	-1.11712	0.263944	0.763444	15.9706	15.4026	10.482	0	9.65258	12.7945
OG0001240:	1.37383	2.19327	1.89509	1.15735	0.247131	0.763444	0.74862	0	0.766972	2.59056	4.13682	0
OG0001242:	3.72046	2.79174	2.13713	1.30631	0.191449	0.763444	0	1.10019	1.91743	0	19.3052	0
OG0001245:	3.45188	3.68499	2.52568	1.45901	0.144562	0.763444	0	0	1.40612	0	19.3052	0
OG0001249:	2.35875	2.09172	1.73527	1.20541	0.228044	0.763444	0.99816	1.10019	1.02263	0	11.0315	0
OG0001251:	2.57214	3.06157	2.02085	1.51499	0.129774	0.763444	0.74862	0	0.894801	0	13.7894	0
OG0001252:	9.63399	2.3557	0.905097	2.60271	0.00924914	0.763444	1.2477	2.20038	5.49664	10.3623	19.3052	19.1918
OG0001253:	0.459647	4.4826	4.04908	1.10707	0.268266	0.763444	0	0	0	0	2.75788	0
OG0001256:	9.11721	-0.981067	0.867412	-1.13103	0.258043	0.763444	16.9687	12.1021	9.58715	7.77169	8.27364	0
OG0001261:	0.940598	4.38399	3.28943	1.33275	0.182614	0.763444	0	0	0.127829	0	5.51576	0
OG0001262:	3.15271	2.22504	1.64938	1.34902	0.177331	0.763444	1.49724	1.10019	1.15046	0	15.1683	0
OG0001264:	0.753384	3.17291	3.50661	0.904837	0.365552	0.763444	0	0	0.383486	0	4.13682	0
OG0001266:	1.67268	4.13536	2.81033	1.47148	0.14116	0.763444	0	0	0.383486	0	9.65258	0
OG0001267:	0.940598	4.38399	3.28943	1.33275	0.182614	0.763444	0	0	0.127829	0	5.51576	0
OG0001269:	1.29825	2.84797	3.0771	0.925537	0.354687	0.763444	0	0	0.894801	0	6.8947	0
OG0001273:	2.68115	1.83017	2.01528	0.908147	0.3638	0.763444	1.2477	0	2.42875	0	12.4105	0
OG0001274:	5.28945	4.30138	1.96888	2.18469	0.0289115	0.763444	0.24954	0	1.15046	0	30.3367	0
OG0001275:	6.39607	1.31415	1.16729	1.12581	0.260247	0.763444	4.49172	4.40076	3.45138	2.59056	23.442	0
OG0001276:	3.25821	1.98406	1.62691	1.21953	0.222644	0.763444	1.74678	1.10019	1.53394	0	15.1683	0
OG0001278:	10.5361	-0.993153	0.932723	-1.06479	0.286971	0.763444	12.9761	16.5028	15.9786	2.59056	15.1683	0
OG0001280:	14.5959	-1.6355	0.758932	-2.15501	0.0311613	0.763444	30.1943	16.5028	22.2422	10.3623	8.27364	0
OG0001283:	2.57033	2.25212	1.87001	1.20433	0.228461	0.763444	0.24954	1.10019	1.66177	0	12.4105	0
OG0001284:	2.1942	3.87621	2.15786	1.79633	0.0724428	0.763444	0.49908	0	0.255657	0	12.4105	0
OG0001287:	3.65802	2.30915	1.67303	1.38022	0.16752	0.763444	0.74862	1.10019	2.17309	0	17.9262	0
OG0001288:	0.710775	4.07156	3.56985	1.14054	0.25406	0.763444	0	0	0.127829	0	4.13682	0
OG0001289:	1.71325	3.75654	2.33356	1.60979	0.107444	0.763444	0.49908	0	0.127829	0	9.65258	0
OG0001291:	2.26015	3.31191	2.7158	1.21949	0.222657	0.763444	0	0	1.15046	0	12.4105	0
OG0001292:	2.93773	-1.72156	1.52608	-1.12809	0.259281	0.763444	3.7431	5.50095	5.62446	0	2.75788	0
OG0001293:	0.459647	4.4826	4.04908	1.10707	0.268266	0.763444	0	0	0	0	2.75788	0
OG0001296:	0.710775	4.07156	3.56985	1.14054	0.25406	0.763444	0	0	0.127829	0	4.13682	0
OG0001297:	2.2393	2.25339	2.06096	1.09337	0.274232	0.763444	0.99816	0	1.40612	0	11.0315	0
OG0001298:	1.23434	3.43818	3.06938	1.12015	0.262649	0.763444	0	0	0.511315	0	6.8947	0
OG0001299:	1.17042	4.6351	3.09618	1.49704	0.134384	0.763444	0	0	0.127829	0	6.8947	0
OG0001301:	0.229823	3.9783	4.06445	0.978804	0.327677	0.763444	0	0	0	0	1.37894	0
OG0001302:	5.37007	2.98641	1.34504	2.22032	0.0263971	0.763444	0.99816	1.10019	1.66177	0	22.063	6.39727
OG0001304:	1.3226	2.26685	2.16007	1.04944	0.293978	0.763444	1.2477	0	0.127829	5.18113	1.37894	0
OG0001305:	4.93891	1.60818	1.19719	1.34329	0.179178	0.763444	3.99264	1.10019	2.81223	5.18113	16.5473	0
OG0001306:	0.794974	2.70738	2.73205	0.990969	0.321701	0.763444	0.24954	0	0.383486	0	4.13682	0
OG0001307:	1.10798	2.39782	2.46515	0.972687	0.330709	0.763444	0.74862	0	0.383486	0	5.51576	0
OG0001308:	5.77142	4.3106	2.34271	1.84001	0.0657674	0.763444	0	0	1.53394	0	33.0946	0
OG0001309:	1.65137	4.52193	2.83313	1.59609	0.110468	0.763444	0	0	0.255657	0	9.65258	0
OG0001312:	9.14441	0.736509	0.781541	0.942381	0.345998	0.763444	8.48436	4.40076	7.79755	18.134	9.65258	6.39727
OG0001313:	0.73208	3.55559	3.54997	1.00158	0.316544	0.763444	0	0	0.255657	0	4.13682	0
OG0001314:	1.83201	5.24807	2.21836	2.36574	0.0179939	0.763444	0	0	0.127829	2.59056	8.27364	0
OG0001315:	1.42404	2.15999	2.32028	0.93092	0.351895	0.763444	0.49908	0	1.15046	0	6.8947	0
OG0001317:	0.73208	3.55559	3.54997	1.00158	0.316544	0.763444	0	0	0.255657	0	4.13682	0
OG0001318:	1.4007	2.30939	2.31389	0.998056	0.318252	0.763444	0.99816	0	0.511315	0	6.8947	0
OG0001322:	0.229823	3.9783	4.06445	0.978804	0.327677	0.763444	0	0	0	0	1.37894	0
OG0001323:	2.27659	2.32566	1.89345	1.22826	0.219349	0.763444	0.24954	1.10019	1.27829	0	11.0315	0
OG0001324:	1.27695	3.01375	3.0765	0.979605	0.327281	0.763444	0	0	0.766972	0	6.8947	0
OG0001325:	35.0278	0.543768	0.479446	1.13416	0.256728	0.763444	21.9595	41.8072	24.1596	54.4019	35.8524	31.9864
OG0001327:	2.98919	-1.73016	1.52168	-1.137	0.255537	0.763444	4.74126	6.60113	3.83486	0	2.75788	0
OG0001328:	3.12087	-1.49643	1.43354	-1.04387	0.296545	0.763444	4.24218	7.70132	2.81223	2.59056	1.37894	0
OG0001329:	0.522542	2.84387	3.13964	0.905796	0.365044	0.763444	0.24954	0	0.127829	0	2.75788	0
OG0001339:	1.3964	2.81081	2.51886	1.11591	0.264463	0.763444	0	1.10019	0.383486	0	6.8947	0
OG0001341:	2.23398	2.50692	1.89597	1.32224	0.186088	0.763444	0.24954	1.10019	1.02263	0	11.0315	0
OG0001342:	1.19173	4.11198	3.08992	1.33077	0.183264	0.763444	0	0	0.255657	0	6.8947	0
OG0001348:	4.38213	1.07919	1.09186	0.988395	0.322959	0.763444	2.74494	2.20038	4.09052	10.3623	6.8947	0
OG0001351:	1.84844	3.24107	1.74998	1.85207	0.064016	0.763444	0.24954	1.10019	0.255657	2.59056	6.8947	0
OG0001352:	1.38245	2.36281	2.43177	0.971643	0.331228	0.763444	0.24954	0	1.15046	0	6.8947	0
OG0001354:	1.71427	3.69661	2.28159	1.62019	0.105192	0.763444	0.24954	0	0.383486	0	9.65258	0
OG0001355:	4.60576	2.22768	1.34837	1.65213	0.0985086	0.763444	1.2477	3.30057	0.639144	0	9.65258	12.7945
OG0001357:	4.67164	1.77505	1.07832	1.64612	0.099739	0.763444	1.74678	2.20038	2.6844	2.59056	12.4105	6.39727
OG0001358:	0.961903	3.86421	3.27841	1.17868	0.238524	0.763444	0	0	0.255657	0	5.51576	0
OG0001359:	1.87984	1.74511	1.87387	0.931283	0.351707	0.763444	0.49908	1.10019	1.40612	0	8.27364	0
OG0001360:	1.81977	2.9114	2.1896	1.32965	0.183634	0.763444	0.49908	0	0.766972	0	9.65258	0
OG0001361:	2.42606	3.90034	2.64118	1.47674	0.139745	0.763444	0	0	0.766972	0	13.7894	0
OG0001364:	1.42155	4.31966	2.94921	1.46468	0.143007	0.763444	0	0	0.255657	0	8.27364	0
OG0001365:	0.229823	3.9783	4.06445	0.978804	0.327677	0.763444	0	0	0	0	1.37894	0
OG0001366:	1.25564	3.20682	3.0741	1.04317	0.296869	0.763444	0	0	0.639144	0	6.8947	0
OG0001370:	3.03325	2.36783	1.95022	1.21414	0.224695	0.763444	1.49724	0	1.53394	0	15.1683	0
OG0001371:	1.65137	4.52193	2.83313	1.59609	0.110468	0.763444	0	0	0.255657	0	9.65258	0
OG0001372:	0.229823	3.9783	4.06445	0.978804	0.327677	0.763444	0	0	0	0	1.37894	0
OG0001376:	2.76194	2.02828	1.79522	1.12982	0.258551	0.763444	1.2477	0	1.15046	0	1.37894	12.7945
OG0001377:	1.19173	4.11198	3.08992	1.33077	0.183264	0.763444	0	0	0.255657	0	6.8947	0
OG0001378:	2.30015	1.36729	1.425	0.959502	0.337306	0.763444	0.74862	2.20038	1.53394	5.18113	4.13682	0
OG0001379:	2.34084	5.01135	2.62515	1.90898	0.0562648	0.763444	0	0	0.255657	0	13.7894	0
OG0001380:	1.00451	3.19265	3.24784	0.983009	0.325603	0.763444	0	0	0.511315	0	5.51576	0
OG0001381:	2.01684	2.20911	1.53487	1.43928	0.150071	0.763444	0.74862	1.10019	0.766972	2.59056	6.8947	0
OG0001382:	0.73208	3.55559	3.54997	1.00158	0.316544	0.763444	0	0	0.255657	0	4.13682	0
OG0001383:	17.3604	-2.35588	0.93644	-2.51579	0.0118767	0.763444	20.9614	18.7032	50.8758	2.59056	11.0315	0
OG0001387:	1.83723	1.89534	1.87857	1.00893	0.313008	0.763444	0.49908	1.10019	1.15046	0	8.27364	0
OG0001388:	1.60876	5.83676	3.55446	1.64209	0.10057	0.763444	0	0	0	0	9.65258	0
OG0001392:	3.76527	1.25906	1.33311	0.944449	0.34494	0.763444	2.24586	1.10019	3.19572	0	9.65258	6.39727
OG0001400:	0.710775	4.07156	3.56985	1.14054	0.25406	0.763444	0	0	0.127829	0	4.13682	0
OG0001401:	0.73106	3.66361	3.54991	1.03203	0.302059	0.763444	0.24954	0	0	0	4.13682	0
OG0001403:	4.11133	2.62031	1.75304	1.49472	0.134987	0.763444	0.24954	2.20038	1.53394	0	20.6841	0
OG0001409:	1.44285	3.93397	2.92435	1.34525	0.178545	0.763444	0	0	0.383486	0	8.27364	0
OG0001410:	2.78134	1.91321	1.60895	1.1891	0.2344	0.763444	0.24954	3.30057	0.894801	2.59056	9.65258	0
OG0001412:	2.4605	2.32884	1.63967	1.42031	0.155518	0.763444	1.49724	0	1.02263	2.59056	9.65258	0
OG0001413:	6.5303	1.29665	1.16418	1.11379	0.265368	0.763444	3.99264	4.40076	3.70703	0	20.6841	6.39727
OG0001417:	0.522542	2.84387	3.13964	0.905796	0.365044	0.763444	0.24954	0	0.127829	0	2.75788	0
OG0001422:	3.37245	-1.38226	1.42452	-0.970337	0.331879	0.763444	5.73942	5.50095	4.85749	0	4.13682	0
OG0001423:	1.21303	3.72724	3.0618	1.21733	0.223477	0.763444	0	0	0.383486	0	6.8947	0
OG0001426:	0.961903	3.86421	3.27841	1.17868	0.238524	0.763444	0	0	0.255657	0	5.51576	0
OG0001428:	0.753384	3.17291	3.50661	0.904837	0.365552	0.763444	0	0	0.383486	0	4.13682	0
OG0001429:	8.32078	4.79895	3.81731	1.25716	0.208697	0.763444	0	0	1.66177	0	48.2629	0
OG0001431:	0.983208	3.48047	3.24505	1.07255	0.283474	0.763444	0	0	0.383486	0	5.51576	0
OG0001433:	2.98884	1.92689	1.67698	1.14903	0.250545	0.763444	0.99816	1.10019	2.04526	0	13.7894	0
OG0001434:	1.86136	2.70271	2.14932	1.25747	0.208582	0.763444	0.74862	0	0.766972	0	9.65258	0
OG0001436:	44.3419	-0.496951	0.38619	-1.2868	0.198163	0.763444	52.6529	59.4102	44.8679	44.0396	33.0946	31.9864
OG0001440:	1.02582	2.96231	3.24752	0.912178	0.361675	0.763444	0	0	0.639144	0	5.51576	0
OG0001441:	0.68947	4.89061	4.02786	1.2142	0.224673	0.763444	0	0	0	0	4.13682	0
OG0001443:	3.29446	1.7483	1.64861	1.06047	0.28893	0.763444	3.7431	0	1.02263	2.59056	12.4105	0
OG0001444:	1.5956	4.44612	2.21694	2.00552	0.0449074	0.763444	0	0	0.255657	5.18113	4.13682	0
OG0001446:	1.4007	2.30939	2.31389	0.998056	0.318252	0.763444	0.99816	0	0.511315	0	6.8947	0
OG0001447:	2.80502	3.14484	2.62962	1.19593	0.231724	0.763444	0	0	1.66177	0	15.1683	0
OG0001449:	3.61812	1.36969	1.17216	1.16852	0.242598	0.763444	2.24586	2.20038	2.42875	5.18113	9.65258	0
OG0001450:	1.37894	5.63928	3.7341	1.51021	0.130989	0.763444	0	0	0	0	8.27364	0
OG0001459:	1.63007	5.05076	2.83683	1.78042	0.0750065	0.763444	0	0	0.127829	0	9.65258	0
OG0001464:	3.74607	2.97914	1.46878	2.02831	0.0425283	0.763444	0.49908	2.20038	0.639144	2.59056	16.5473	0
OG0001467:	3.84659	4.25107	2.01879	2.10575	0.0352262	0.763444	0.24954	0	0.766972	0	22.063	0
OG0001468:	2.0545	3.526	2.40553	1.46579	0.142705	0.763444	0.74862	0	0	5.18113	0	6.39727
OG0001469:	0.961903	3.86421	3.27841	1.17868	0.238524	0.763444	0	0	0.255657	0	5.51576	0
OG0001472:	2.59095	4.90631	2.18541	2.24503	0.0247664	0.763444	0.24954	0	0.127829	0	15.1683	0
OG0001474:	7.06635	-2.16539	1.15181	-1.87999	0.06011	0.763444	7.4862	15.4026	10.3541	0	2.75788	6.39727
OG0001476:	1.46416	3.64376	2.93474	1.2416	0.214385	0.763444	0	0	0.511315	0	8.27364	0
OG0001477:	1.31734	4.15136	2.54703	1.62988	0.103126	0.763444	0	0	0.127829	0	1.37894	6.39727
OG0001480:	0.919294	5.19194	4.01532	1.29303	0.196	0.763444	0	0	0	0	5.51576	0
OG0001482:	1.14425	2.87412	2.76425	1.03974	0.298459	0.763444	0.24954	1.10019	0	0	5.51576	0
OG0001483:	3.51025	5.3316	2.09861	2.54054	0.0110683	0.763444	0.24954	0	0.127829	0	20.6841	0
OG0001484:	0.794974	2.70738	2.73205	0.990969	0.321701	0.763444	0.24954	0	0.383486	0	4.13682	0
OG0001487:	1.33984	2.59678	2.434	1.06688	0.286027	0.763444	0.24954	0	0.894801	0	6.8947	0
OG0001489:	5.49396	-1.67566	1.23936	-1.35204	0.176362	0.763444	4.24218	11.0019	8.56452	0	2.75788	6.39727
OG0001494:	1.00451	3.19265	3.24784	0.983009	0.325603	0.763444	0	0	0.511315	0	5.51576	0
OG0001496:	1.63136	3.14756	1.9916	1.58042	0.11401	0.763444	0.24954	0	0.383486	0	2.75788	6.39727
OG0001497:	1.80299	-1.75226	1.86398	-0.940065	0.347184	0.763444	3.99264	1.10019	4.34618	0	1.37894	0
OG0001499:	7.47825	1.26386	1.02027	1.23875	0.215438	0.763444	3.7431	3.30057	6.77492	2.59056	22.063	6.39727
OG0001501:	4.2516	2.32219	1.23818	1.87549	0.0607256	0.763444	0.74862	3.30057	1.27829	7.77169	12.4105	0
OG0001503:	8.6974	1.76888	0.855835	2.06685	0.0387486	0.763444	4.24218	5.50095	3.45138	7.77169	24.8209	6.39727
OG0001504:	42.8318	-1.20678	0.449543	-2.68446	0.00726481	0.763444	70.1207	53.9093	55.6055	38.8585	19.3052	19.1918
OG0001505:	1.71529	3.61067	2.83228	1.27483	0.202371	0.763444	0	0	0.639144	0	9.65258	0
OG0001506:	1.21303	3.72724	3.0618	1.21733	0.223477	0.763444	0	0	0.383486	0	6.8947	0
OG0001508:	0.522542	2.84387	3.13964	0.905796	0.365044	0.763444	0.24954	0	0.127829	0	2.75788	0
OG0001511:	41.1455	-0.633614	0.438784	-1.44402	0.148733	0.763444	51.4052	49.5085	49.0862	49.2207	22.063	25.5891
OG0001513:	6.1969	1.27874	1.11526	1.14659	0.251552	0.763444	4.9908	0	4.72966	7.77169	6.8947	12.7945
OG0001514:	0.459647	4.4826	4.04908	1.10707	0.268266	0.763444	0	0	0	0	2.75788	0
OG0001515:	0.753384	3.17291	3.50661	0.904837	0.365552	0.763444	0	0	0.383486	0	4.13682	0
OG0001521:	2.65487	4.08908	2.11392	1.93436	0.0530686	0.763444	0.24954	0	0.511315	0	15.1683	0
OG0001523:	0.480952	3.65356	4.02494	0.907731	0.36402	0.763444	0	0	0.127829	0	2.75788	0
OG0001525:	38.0929	-0.892996	0.46151	-1.93494	0.0529974	0.763444	62.1354	36.3062	48.4471	20.7245	28.9577	31.9864
OG0001529:	0.480952	3.65356	4.02494	0.907731	0.36402	0.763444	0	0	0.127829	0	2.75788	0
OG0001532:	12.5017	-3.03409	1.03351	-2.93571	0.00332788	0.763444	17.2183	25.3043	26.9719	0	5.51576	0
OG0001534:	1.65137	4.52193	2.83313	1.59609	0.110468	0.763444	0	0	0.255657	0	9.65258	0
OG0001535:	4.27065	2.63372	1.94771	1.35221	0.176308	0.763444	0.74862	0	2.81223	0	22.063	0
OG0001538:	9.11677	4.466	3.79722	1.17612	0.239546	0.763444	0	0	2.30092	0	52.3997	0
OG0001539:	0.229823	3.9783	4.06445	0.978804	0.327677	0.763444	0	0	0	0	1.37894	0
OG0001540:	0.753384	3.17291	3.50661	0.904837	0.365552	0.763444	0	0	0.383486	0	4.13682	0
OG0001541:	1.46314	3.74629	2.37816	1.57529	0.115189	0.763444	0.24954	0	0.255657	0	8.27364	0
OG0001542:	0.459647	4.4826	4.04908	1.10707	0.268266	0.763444	0	0	0	0	2.75788	0
OG0001543:	5.59656	1.36987	1.4695	0.932197	0.351235	0.763444	4.74126	2.20038	3.19572	0	23.442	0
OG0001546:	2.65838	2.67691	2.07129	1.29239	0.196222	0.763444	0.49908	0	1.66177	0	13.7894	0
OG0001549:	0.459647	4.4826	4.04908	1.10707	0.268266	0.763444	0	0	0	0	2.75788	0
OG0001553:	1.01062	2.46379	2.59563	0.949207	0.342515	0.763444	0.49908	0	0.383486	5.18113	0	0
OG0001555:	3.59546	4.32309	2.03055	2.12902	0.0332524	0.763444	0.24954	0	0.639144	0	20.6841	0
OG0001557:	0.983208	3.48047	3.24505	1.07255	0.283474	0.763444	0	0	0.383486	0	5.51576	0
OG0001558:	2.23783	3.481	2.18313	1.5945	0.110823	0.763444	0.24954	0	0.766972	0	12.4105	0
OG0001559:	1.29723	2.88818	2.43747	1.18491	0.236053	0.763444	0.24954	0	0.639144	0	6.8947	0
OG0001561:	1.31752	2.766	2.36236	1.17086	0.241655	0.763444	0.49908	0	0.511315	0	6.8947	0
OG0001563:	2.06971	3.98696	1.87439	2.12707	0.0334145	0.763444	0.24954	0	0.255657	0	5.51576	6.39727
OG0001564:	1.02582	2.96231	3.24752	0.912178	0.361675	0.763444	0	0	0.639144	0	5.51576	0
OG0001565:	1.21303	3.72724	3.0618	1.21733	0.223477	0.763444	0	0	0.383486	0	6.8947	0
OG0001570:	3.25818	1.21531	1.25453	0.968737	0.332676	0.763444	3.24402	1.10019	1.91743	7.77169	5.51576	0
OG0001571:	2.92492	2.08041	1.67662	1.24083	0.214668	0.763444	0.99816	1.10019	1.66177	0	13.7894	0
OG0001575:	3.55387	4.64908	2.44757	1.89947	0.0575027	0.763444	0	0	0.639144	0	20.6841	0
OG0001576:	1.8634	2.65966	2.28083	1.16609	0.243577	0.763444	0.24954	0	1.27829	0	9.65258	0
OG0001581:	1.19173	4.11198	3.08992	1.33077	0.183264	0.763444	0	0	0.255657	0	6.8947	0
OG0001584:	56.382	-0.386512	0.377491	-1.0239	0.305884	0.763444	65.1299	69.3119	58.2899	69.9452	37.2314	38.3836
OG0001588:	1.65137	4.52193	2.83313	1.59609	0.110468	0.763444	0	0	0.255657	0	9.65258	0
OG0001592:	0.753384	3.17291	3.50661	0.904837	0.365552	0.763444	0	0	0.383486	0	4.13682	0
OG0001596:	2.29414	2.96592	1.72115	1.72322	0.0848489	0.763444	0.49908	0	1.02263	2.59056	9.65258	0
OG0001604:	19.6421	0.578451	0.540008	1.07119	0.284084	0.763444	15.9706	20.9036	12.2716	23.3151	26.1999	19.1918
OG0001605:	1.33882	2.62378	2.3502	1.11641	0.264247	0.763444	0.49908	0	0.639144	0	6.8947	0
OG0001612:	1.45656	3.45449	1.95994	1.76255	0.0779764	0.763444	0.24954	0	0.383486	2.59056	5.51576	0
OG0001613:	1.71529	3.61067	2.83228	1.27483	0.202371	0.763444	0	0	0.639144	0	9.65258	0
OG0001617:	1.24146	2.70265	2.08754	1.29466	0.195439	0.763444	0.24954	0	0.639144	5.18113	1.37894	0
OG0001619:	1.25564	3.20682	3.0741	1.04317	0.296869	0.763444	0	0	0.639144	0	6.8947	0
OG0001622:	2.37964	1.81246	1.51995	1.19245	0.233086	0.763444	0.99816	0	1.53394	2.59056	2.75788	6.39727
OG0001623:	0.73208	3.55559	3.54997	1.00158	0.316544	0.763444	0	0	0.255657	0	4.13682	0
OG0001624:	2.6152	1.99633	1.99629	1.00002	0.3173	0.763444	1.74678	0	1.53394	0	12.4105	0
OG0001626:	8.24499	1.57725	1.46544	1.0763	0.281794	0.763444	3.7431	7.70132	2.17309	0	35.8524	0
OG0001628:	2.67719	3.86192	2.60341	1.48341	0.137966	0.763444	0	0	0.894801	0	15.1683	0
OG0001631:	1.27391	-2.22083	2.36169	-0.940356	0.347035	0.763444	1.2477	5.50095	0.894801	0	0	0
OG0001632:	0.753384	3.17291	3.50661	0.904837	0.365552	0.763444	0	0	0.383486	0	4.13682	0
OG0001634:	4.76498	2.30984	1.57141	1.46992	0.141585	0.763444	1.74678	1.10019	2.30092	0	23.442	0
OG0001636:	1.40025	4.84571	2.95373	1.64054	0.100893	0.763444	0	0	0.127829	0	8.27364	0
OG0001637:	3.28937	1.45902	1.29423	1.12733	0.259604	0.763444	1.99632	2.20038	1.91743	2.59056	11.0315	0
OG0001638:	0.229823	3.9783	4.06445	0.978804	0.327677	0.763444	0	0	0	0	1.37894	0
OG0001641:	1.21303	3.72724	3.0618	1.21733	0.223477	0.763444	0	0	0.383486	0	6.8947	0
OG0001642:	1.9025	4.3179	2.72834	1.58261	0.11351	0.763444	0	0	0.383486	0	11.0315	0
OG0001645:	2.12791	1.92545	1.7752	1.08464	0.278082	0.763444	1.2477	1.10019	0.766972	0	9.65258	0
OG0001646:	1.71529	3.61067	2.83228	1.27483	0.202371	0.763444	0	0	0.639144	0	9.65258	0
OG0001648:	6.88752	2.40274	0.941766	2.55132	0.0107317	0.763444	1.49724	4.40076	1.40612	12.9528	8.27364	12.7945
OG0001655:	1.67619	2.25089	2.34978	0.957916	0.338105	0.763444	0.24954	0	1.53394	0	8.27364	0
OG0001658:	3.06417	1.50997	1.48764	1.01501	0.3101	0.763444	2.24586	0	2.6844	5.18113	8.27364	0
OG0001659:	2.81521	4.56751	2.04009	2.23888	0.025164	0.763444	0	0	0.511315	2.59056	13.7894	0
OG0001661:	4.82923	3.22185	1.84289	1.74826	0.0804189	0.763444	1.49724	0	1.27829	0	26.1999	0
OG0001662:	2.40848	1.71879	1.36318	1.26087	0.207357	0.763444	1.2477	1.10019	1.40612	5.18113	5.51576	0
OG0001664:	0.68947	4.89061	4.02786	1.2142	0.224673	0.763444	0	0	0	0	4.13682	0
OG0001667:	0.81526	2.54114	2.69334	0.943491	0.34543	0.763444	0.49908	0	0.255657	0	4.13682	0
OG0001668:	1.29825	2.84797	3.0771	0.925537	0.354687	0.763444	0	0	0.894801	0	6.8947	0
OG0001670:	2.04326	4.12737	2.43323	1.69625	0.0898376	0.763444	0	1.10019	0.127829	0	11.0315	0
OG0001672:	1.25077	1.96335	2.12237	0.925074	0.354928	0.763444	0.24954	1.10019	0.639144	0	5.51576	0
OG0001673:	2.06841	6.19198	3.31259	1.86922	0.0615916	0.763444	0	0	0	0	12.4105	0
OG0001674:	1.42155	4.31966	2.94921	1.46468	0.143007	0.763444	0	0	0.255657	0	8.27364	0
OG0001675:	2.1942	3.87621	2.15786	1.79633	0.0724428	0.763444	0.49908	0	0.255657	0	12.4105	0
OG0001677:	3.03031	5.37153	2.50027	2.14838	0.0316836	0.763444	0	0	0.255657	0	17.9262	0
OG0001679:	2.18966	3.55847	2.17516	1.63596	0.101848	0.763444	0	0	0.894801	2.59056	9.65258	0
OG0001681:	1.40025	4.84571	2.95373	1.64054	0.100893	0.763444	0	0	0.127829	0	8.27364	0
OG0001682:	3.0038	1.99981	1.71841	1.16376	0.244522	0.763444	0.49908	2.20038	1.53394	0	13.7894	0
OG0001684:	0.459647	4.4826	4.04908	1.10707	0.268266	0.763444	0	0	0	0	2.75788	0
OG0001686:	1.00349	3.27543	2.58868	1.26529	0.205769	0.763444	0.24954	0	0.255657	0	5.51576	0
OG0001687:	1.27695	3.01375	3.0765	0.979605	0.327281	0.763444	0	0	0.766972	0	6.8947	0
OG0001688:	5.46113	1.26548	1.22362	1.03421	0.301039	0.763444	1.99632	4.40076	4.47401	2.59056	19.3052	0
OG0001689:	3.36077	3.29796	1.73788	1.8977	0.0577361	0.763444	0.49908	1.10019	0.639144	0	17.9262	0
OG0001691:	3.16085	2.0485	1.2689	1.6144	0.106441	0.763444	1.49724	1.10019	1.53394	5.18113	9.65258	0
OG0001692:	15.4125	-0.808644	0.643855	-1.25594	0.209138	0.763444	19.4641	20.9036	19.3021	18.134	8.27364	6.39727
OG0001693:	0.229823	3.9783	4.06445	0.978804	0.327677	0.763444	0	0	0	0	1.37894	0
OG0001695:	2.36215	4.62305	2.60514	1.77459	0.0759654	0.763444	0	0	0.383486	0	13.7894	0
OG0001697:	2.41563	2.70017	1.86735	1.44599	0.14818	0.763444	0	1.10019	1.15046	2.59056	9.65258	0
OG0001698:	1.21303	3.72724	3.0618	1.21733	0.223477	0.763444	0	0	0.383486	0	6.8947	0
OG0001699:	1.69545	2.18894	2.19905	0.995401	0.319541	0.763444	0.74862	0	1.15046	0	8.27364	0
OG0001700:	0.229823	3.9783	4.06445	0.978804	0.327677	0.763444	0	0	0	0	1.37894	0
OG0001701:	0.68947	4.89061	4.02786	1.2142	0.224673	0.763444	0	0	0	0	4.13682	0
OG0001702:	2.18548	1.90511	1.82979	1.04116	0.297801	0.763444	0.74862	2.20038	0.511315	0	9.65258	0
OG0001705:	0.753384	3.17291	3.50661	0.904837	0.365552	0.763444	0	0	0.383486	0	4.13682	0
OG0001709:	1.25564	3.20682	3.0741	1.04317	0.296869	0.763444	0	0	0.639144	0	6.8947	0
OG0001710:	9.792	-0.875641	0.939079	-0.932446	0.351106	0.763444	7.98528	20.9036	12.2716	5.18113	12.4105	0
OG0001714:	8.56975	1.70236	1.44123	1.18118	0.237531	0.763444	3.24402	3.30057	6.26361	0	38.6103	0
OG0001716:	12.9667	-1.10186	0.921876	-1.19524	0.231995	0.763444	15.4715	16.5028	22.8813	0	16.5473	6.39727
OG0001717:	1.21303	3.72724	3.0618	1.21733	0.223477	0.763444	0	0	0.383486	0	6.8947	0
OG0001718:	0.480952	3.65356	4.02494	0.907731	0.36402	0.763444	0	0	0.127829	0	2.75788	0
OG0001720:	1.5423	2.43275	2.02559	1.20101	0.229748	0.763444	0.24954	1.10019	0.127829	0	1.37894	6.39727
OG0001726:	3.17723	5.34536	2.02957	2.63374	0.008445	0.763444	0	0	0.255657	0	12.4105	6.39727
OG0001728:	3.805	4.54081	2.43395	1.86561	0.0620959	0.763444	0	0	0.766972	0	22.063	0
OG0001731:	1.73172	2.33348	1.99025	1.17246	0.241014	0.763444	0.24954	1.10019	0.766972	0	8.27364	0
OG0001732:	2.13458	2.7492	1.51628	1.81312	0.0698136	0.763444	0.49908	1.10019	0.511315	5.18113	5.51576	0
OG0001733:	2.54936	5.6762	2.58227	2.19814	0.0279392	0.763444	0	0	0.127829	0	15.1683	0
OG0001734:	3.19496	2.7925	1.50166	1.8596	0.0629416	0.763444	0.49908	1.10019	0.639144	0	4.13682	12.7945
OG0001735:	81.148	-0.565002	0.395745	-1.42769	0.15338	0.763444	76.3592	114.42	100.985	98.4414	45.505	51.1782
OG0001737:	1.63238	3.15575	2.37613	1.32811	0.184142	0.763444	0	0	0.639144	0	2.75788	6.39727
OG0001738:	2.75767	-1.59	1.64202	-0.968315	0.332887	0.763444	1.99632	7.70132	4.09052	0	2.75788	0
OG0001739:	2.31954	5.5444	2.62963	2.10844	0.0349933	0.763444	0	0	0.127829	0	13.7894	0
OG0001741:	1.91792	2.84056	1.9647	1.4458	0.148234	0.763444	0.49908	1.10019	0.255657	0	9.65258	0
OG0001742:	1.50088	2.14633	1.98703	1.08017	0.280066	0.763444	0.49908	1.10019	0.511315	0	6.8947	0
OG0001747:	2.00142	3.14209	1.84648	1.70166	0.0888184	0.763444	0.24954	0	0.894801	2.59056	8.27364	0
OG0001748:	2.02931	3.18562	2.22792	1.42986	0.152757	0.763444	0.24954	0	0.894801	0	11.0315	0
OG0001749:	0.459647	4.4826	4.04908	1.10707	0.268266	0.763444	0	0	0	0	2.75788	0
OG0001753:	1.44285	3.93397	2.92435	1.34525	0.178545	0.763444	0	0	0.383486	0	8.27364	0
OG0001755:	1.9025	4.3179	2.72834	1.58261	0.11351	0.763444	0	0	0.383486	0	11.0315	0
OG0001757:	2.02342	2.29504	1.82535	1.25731	0.208642	0.763444	0.74862	1.10019	0.639144	0	9.65258	0
OG0001758:	1.90193	2.521	2.15866	1.16786	0.242865	0.763444	1.2477	0	0.511315	0	9.65258	0
OG0001759:	2.76037	3.39342	2.0381	1.66499	0.0959149	0.763444	0.49908	0	0.894801	0	15.1683	0
OG0001760:	2.82179	4.87249	2.51667	1.93608	0.0528575	0.763444	0	0	0.383486	0	16.5473	0
OG0001762:	0.940598	4.38399	3.28943	1.33275	0.182614	0.763444	0	0	0.127829	0	5.51576	0
OG0001763:	1.98772	3.42988	2.76811	1.23907	0.21532	0.763444	0	0	0.894801	0	11.0315	0
OG0001765:	3.53461	-1.19817	1.31364	-0.912099	0.361716	0.763444	2.99448	6.60113	6.26361	2.59056	2.75788	0
OG0001766:	2.58539	4.44762	2.06848	2.15018	0.0315406	0.763444	0	0	0.511315	2.59056	12.4105	0
OG0001767:	1.29723	2.88818	2.43747	1.18491	0.236053	0.763444	0.24954	0	0.639144	0	6.8947	0
OG0001768:	2.96213	4.46418	1.71256	2.60673	0.00914116	0.763444	0	0	0.511315	2.59056	8.27364	6.39727
OG0001771:	1.88471	2.55245	2.27835	1.1203	0.262584	0.763444	0.24954	0	1.40612	0	9.65258	0
OG0001773:	0.753384	3.17291	3.50661	0.904837	0.365552	0.763444	0	0	0.383486	0	4.13682	0
OG0001774:	2.27455	2.3831	1.77876	1.33975	0.180326	0.763444	0.74862	1.10019	0.766972	0	11.0315	0
OG0001776:	5.37388	1.35797	1.19949	1.13213	0.257581	0.763444	2.4954	4.40076	3.45138	2.59056	19.3052	0
OG0001779:	0.229823	3.9783	4.06445	0.978804	0.327677	0.763444	0	0	0	0	1.37894	0
OG0001782:	6.11444	1.01979	1.08296	0.941666	0.346364	0.763444	6.2385	4.40076	2.94006	5.18113	17.9262	0
OG0001783:	4.48391	1.76867	1.23971	1.42668	0.153672	0.763444	1.74678	1.10019	3.70703	5.18113	15.1683	0
OG0001785:	0.68947	4.89061	4.02786	1.2142	0.224673	0.763444	0	0	0	0	4.13682	0
OG0001786:	0.459647	4.4826	4.04908	1.10707	0.268266	0.763444	0	0	0	0	2.75788	0
OG0001788:	1.67268	4.13536	2.81033	1.47148	0.14116	0.763444	0	0	0.383486	0	9.65258	0
OG0001790:	3.70924	-1.55415	1.39007	-1.11804	0.263551	0.763444	6.73758	5.50095	5.88012	0	4.13682	0
OG0001791:	2.38085	2.77578	2.27647	1.21934	0.222717	0.763444	1.74678	0	0.127829	0	12.4105	0
OG0001799:	0.68947	4.89061	4.02786	1.2142	0.224673	0.763444	0	0	0	0	4.13682	0
OG0001801:	1.29825	2.84797	3.0771	0.925537	0.354687	0.763444	0	0	0.894801	0	6.8947	0
OG0001803:	2.84337	3.69133	1.68668	2.18851	0.0286323	0.763444	0.49908	0	0.511315	0	9.65258	6.39727
OG0001804:	3.23113	2.86301	2.17975	1.31346	0.189029	0.763444	0	2.20038	0.639144	0	16.5473	0
OG0001809:	2.84024	1.99085	1.2902	1.54305	0.122818	0.763444	1.2477	1.10019	1.40612	7.77169	5.51576	0
OG0001815:	3.26467	3.37073	2.55864	1.31739	0.187708	0.763444	0	0	1.66177	0	17.9262	0
OG0001818:	5.19174	-1.17463	1.16416	-1.00899	0.312978	0.763444	11.2293	4.40076	7.41407	2.59056	5.51576	0
OG0001820:	0.961903	3.86421	3.27841	1.17868	0.238524	0.763444	0	0	0.255657	0	5.51576	0
OG0001822:	1.27695	3.01375	3.0765	0.979605	0.327281	0.763444	0	0	0.766972	0	6.8947	0
OG0001826:	1.85331	4.69899	2.20291	2.13309	0.0329176	0.763444	0	0	0.255657	2.59056	8.27364	0
OG0001827:	2.02444	2.27224	1.84228	1.23338	0.217432	0.763444	0.49908	1.10019	0.894801	0	9.65258	0
OG0001829:	3.64066	2.81745	1.55281	1.81441	0.0696143	0.763444	0.74862	0	1.40612	0	6.8947	12.7945
OG0001836:	3.30534	3.13649	1.62679	1.92803	0.0538514	0.763444	0.49908	0	1.02263	0	5.51576	12.7945
OG0001837:	1.47731	-2.49429	2.08126	-1.19845	0.230743	0.763444	2.4954	3.30057	3.06789	0	0	0
OG0001839:	1.4007	2.30939	2.31389	0.998056	0.318252	0.763444	0.99816	0	0.511315	0	6.8947	0
OG0001840:	17.6204	-1.21054	0.641946	-1.88573	0.0593312	0.763444	30.1943	24.2042	21.9865	7.77169	15.1683	6.39727
OG0001843:	1.73659	3.41605	2.83983	1.20291	0.229012	0.763444	0	0	0.766972	0	9.65258	0
OG0001845:	0.891407	5.14501	3.24057	1.58769	0.112357	0.763444	0	0	0	2.59056	2.75788	0
OG0001846:	1.33984	2.59678	2.434	1.06688	0.286027	0.763444	0.24954	0	0.894801	0	6.8947	0
OG0001847:	2.44737	3.73249	2.6498	1.40859	0.158956	0.763444	0	0	0.894801	0	13.7894	0
OG0001848:	2.83789	1.70995	1.7308	0.987955	0.323175	0.763444	0.49908	2.20038	1.91743	0	12.4105	0
OG0001849:	1.52422	-2.56295	2.08333	-1.23022	0.218616	0.763444	3.49356	2.20038	3.45138	0	0	0
OG0001850:	2.83561	1.5765	1.38422	1.13891	0.25474	0.763444	1.49724	1.10019	2.17309	2.59056	9.65258	0
OG0001851:	0.480952	3.65356	4.02494	0.907731	0.36402	0.763444	0	0	0.127829	0	2.75788	0
OG0001856:	1.6874	3.579	2.26709	1.57868	0.114409	0.763444	0	0	0.639144	2.59056	6.8947	0
OG0001859:	0.753384	3.17291	3.50661	0.904837	0.365552	0.763444	0	0	0.383486	0	4.13682	0
OG0001862:	0.229823	3.9783	4.06445	0.978804	0.327677	0.763444	0	0	0	0	1.37894	0
OG0001866:	2.09322	2.8356	2.23221	1.27031	0.203973	0.763444	0.24954	0	1.27829	0	11.0315	0
OG0001868:	1.48546	3.41146	2.94251	1.15937	0.246306	0.763444	0	0	0.639144	0	8.27364	0
OG0001869:	2.5667	-1.50745	1.60356	-0.940062	0.347186	0.763444	2.74494	4.40076	5.49664	0	2.75788	0
OG0001878:	1.29723	2.88818	2.43747	1.18491	0.236053	0.763444	0.24954	0	0.639144	0	6.8947	0
OG0001879:	1.22947	2.09425	2.14198	0.977718	0.328214	0.763444	0.24954	1.10019	0.511315	0	5.51576	0
OG0001880:	2.19624	3.75716	2.69591	1.39365	0.163424	0.763444	0	0	0.766972	0	12.4105	0
OG0001882:	3.09957	-1.48243	1.44028	-1.02926	0.303355	0.763444	4.24218	7.70132	2.6844	2.59056	1.37894	0
OG0001887:	1.96438	3.71721	2.2008	1.68902	0.091215	0.763444	0.49908	0	0.255657	0	11.0315	0
OG0001888:	2.6939	2.21979	1.46626	1.51391	0.130048	0.763444	0.74862	1.10019	1.02263	0	6.8947	6.39727
OG0001889:	9.70954	-2.00717	0.958628	-2.09379	0.0362784	0.763444	16.4696	17.603	12.2716	0	5.51576	6.39727
OG0001893:	1.06741	2.63812	2.54889	1.035	0.300667	0.763444	0.24954	0	0.639144	0	5.51576	0
OG0001900:	0.710775	4.07156	3.56985	1.14054	0.25406	0.763444	0	0	0.127829	0	4.13682	0
OG0001904:	0.73208	3.55559	3.54997	1.00158	0.316544	0.763444	0	0	0.255657	0	4.13682	0
OG0001905:	0.940598	4.38399	3.28943	1.33275	0.182614	0.763444	0	0	0.127829	0	5.51576	0
OG0001907:	1.58995	2.70705	2.26222	1.19663	0.231449	0.763444	0.49908	0	0.766972	0	8.27364	0
OG0001912:	14.435	-1.75203	0.787625	-2.22445	0.0261184	0.763444	29.1962	18.7032	22.4979	5.18113	11.0315	0
OG0001915:	2.15363	4.18655	2.6746	1.5653	0.117514	0.763444	0	0	0.511315	0	12.4105	0
OG0001917:	2.53037	4.26242	2.10485	2.02505	0.0428624	0.763444	0	0	0.511315	0	8.27364	6.39727
OG0001918:	4.04751	1.30818	1.20939	1.08169	0.279392	0.763444	3.49356	3.30057	1.27829	5.18113	11.0315	0
OG0001919:	3.19179	2.0403	1.43291	1.42388	0.15448	0.763444	0.74862	1.10019	2.30092	2.59056	12.4105	0
OG0001923:	1.31752	2.766	2.36236	1.17086	0.241655	0.763444	0.49908	0	0.511315	0	6.8947	0
OG0001927:	2.8644	4.34436	2.54279	1.7085	0.0875436	0.763444	0	0	0.639144	0	16.5473	0
OG0001929:	3.99222	5.05593	2.38766	2.11752	0.0342154	0.763444	0	0	0.511315	0	23.442	0
OG0001930:	0.459647	4.4826	4.04908	1.10707	0.268266	0.763444	0	0	0	0	2.75788	0
OG0001933:	2.69748	3.74866	2.1181	1.76982	0.0767577	0.763444	0.24954	0	0.766972	0	15.1683	0
OG0001936:	5.86115	1.33618	1.19402	1.11906	0.263114	0.763444	5.48988	1.10019	4.09052	5.18113	19.3052	0
OG0001938:	9.72439	-1.03623	0.931444	-1.1125	0.265922	0.763444	9.23298	20.9036	8.69235	10.3623	2.75788	6.39727
OG0001939:	0.73208	3.55559	3.54997	1.00158	0.316544	0.763444	0	0	0.255657	0	4.13682	0
OG0001941:	0.710775	4.07156	3.56985	1.14054	0.25406	0.763444	0	0	0.127829	0	4.13682	0
OG0001942:	3.14493	2.46604	1.26465	1.94998	0.0511786	0.763444	1.2477	1.10019	0.639144	2.59056	6.8947	6.39727
OG0001943:	3.01408	2.87344	1.64683	1.74484	0.0810135	0.763444	0.24954	0	1.7896	7.77169	8.27364	0
OG0001945:	4.04026	2.02022	1.89356	1.06689	0.28602	0.763444	1.99632	0	2.94006	0	19.3052	0
OG0001949:	1.69398	3.84393	2.82251	1.36188	0.173235	0.763444	0	0	0.511315	0	9.65258	0
OG0001950:	2.06841	6.19198	3.31259	1.86922	0.0615916	0.763444	0	0	0	0	12.4105	0
OG0001951:	0.919294	5.19194	4.01532	1.29303	0.196	0.763444	0	0	0	0	5.51576	0
OG0001955:	0.73208	3.55559	3.54997	1.00158	0.316544	0.763444	0	0	0.255657	0	4.13682	0
OG0001956:	4.18203	1.877	1.59124	1.17959	0.238165	0.763444	1.74678	1.10019	2.94006	0	19.3052	0
OG0001957:	1.109	2.37312	2.45613	0.966203	0.333942	0.763444	0.49908	0	0.639144	0	5.51576	0
OG0001959:	2.07294	2.92786	2.78402	1.05167	0.292953	0.763444	0	0	1.40612	0	11.0315	0
OG0001963:	1.23332	3.53155	2.46842	1.43069	0.152518	0.763444	0.24954	0	0.255657	0	6.8947	0
OG0001966:	3.36917	-1.3666	1.4316	-0.954594	0.339783	0.763444	4.49172	6.60113	4.98532	0	4.13682	0
OG0001967:	0.73208	3.55559	3.54997	1.00158	0.316544	0.763444	0	0	0.255657	0	4.13682	0
OG0001969:	4.35002	1.71429	1.024	1.67412	0.0941077	0.763444	1.74678	2.20038	2.30092	5.18113	8.27364	6.39727
OG0001970:	0.81526	2.54114	2.69334	0.943491	0.34543	0.763444	0.49908	0	0.255657	0	4.13682	0
OG0001971:	3.12686	2.21519	1.39138	1.59208	0.111367	0.763444	0.99816	1.10019	1.66177	2.59056	12.4105	0
OG0001973:	0.940598	4.38399	3.28943	1.33275	0.182614	0.763444	0	0	0.127829	0	5.51576	0
OG0001976:	2.03917	2.09026	1.55761	1.34196	0.179608	0.763444	0.49908	1.10019	1.15046	2.59056	6.8947	0
OG0001977:	0.480952	3.65356	4.02494	0.907731	0.36402	0.763444	0	0	0.127829	0	2.75788	0
OG0001978:	0.983208	3.48047	3.24505	1.07255	0.283474	0.763444	0	0	0.383486	0	5.51576	0
OG0001979:	1.0461	2.81461	2.55567	1.10132	0.270758	0.763444	0.24954	0	0.511315	0	5.51576	0
OG0001982:	1.42155	4.31966	2.94921	1.46468	0.143007	0.763444	0	0	0.255657	0	8.27364	0
OG0001984:	1.109	2.37312	2.45613	0.966203	0.333942	0.763444	0.49908	0	0.639144	0	5.51576	0
OG0001985:	0.459647	4.4826	4.04908	1.10707	0.268266	0.763444	0	0	0	0	2.75788	0
OG0001986:	1.5019	2.10821	2.04386	1.03149	0.302312	0.763444	0.24954	1.10019	0.766972	0	6.8947	0
OG0001987:	1.71042	2.45452	2.00151	1.22633	0.220073	0.763444	0.24954	1.10019	0.639144	0	8.27364	0
OG0001988:	1.63007	5.05076	2.83683	1.78042	0.0750065	0.763444	0	0	0.127829	0	9.65258	0
OG0001991:	3.04735	3.69506	1.74976	2.11176	0.0347072	0.763444	0	0	1.02263	2.59056	8.27364	6.39727
OG0001992:	0.229823	3.9783	4.06445	0.978804	0.327677	0.763444	0	0	0	0	1.37894	0
OG0001993:	1.46416	3.64376	2.93474	1.2416	0.214385	0.763444	0	0	0.511315	0	8.27364	0
OG0001996:	2.42606	3.90034	2.64118	1.47674	0.139745	0.763444	0	0	0.766972	0	13.7894	0
OG0001997:	3.05513	3.16727	2.10941	1.50149	0.133228	0.763444	0.24954	0	1.53394	0	16.5473	0
OG0001998:	1.86034	2.72415	2.16626	1.25754	0.20856	0.763444	0.99816	0	0.511315	0	9.65258	0
OG0001999:	2.40827	2.60617	2.20295	1.18304	0.236794	0.763444	0.24954	0	1.7896	0	12.4105	0
OG0002000:	0.73208	3.55559	3.54997	1.00158	0.316544	0.763444	0	0	0.255657	0	4.13682	0
OG0002002:	1.29723	2.88818	2.43747	1.18491	0.236053	0.763444	0.24954	0	0.639144	0	6.8947	0
OG0002009:	1.37894	5.63928	3.7341	1.51021	0.130989	0.763444	0	0	0	0	8.27364	0
OG0002010:	4.03548	1.92449	1.19262	1.61367	0.106598	0.763444	1.49724	1.10019	2.81223	7.77169	11.0315	0
OG0002013:	1.66883	2.60959	2.41774	1.07935	0.280432	0.763444	0	1.10019	0.639144	0	8.27364	0
OG0002015:	4.0399	1.18477	1.22466	0.967427	0.333331	0.763444	4.24218	1.10019	2.6844	5.18113	11.0315	0
OG0002018:	2.66281	-1.54563	1.56736	-0.986135	0.324067	0.763444	3.24402	5.50095	4.47401	0	2.75788	0
OG0002021:	6.11828	2.19213	1.39936	1.56653	0.117226	0.763444	2.74494	0	3.96269	5.18113	24.8209	0
OG0002025:	1.27593	3.06614	2.44124	1.25598	0.209123	0.763444	0.24954	0	0.511315	0	6.8947	0
OG0002026:	1.67268	4.13536	2.81033	1.47148	0.14116	0.763444	0	0	0.383486	0	9.65258	0
OG0002027:	3.79004	1.22072	1.26843	0.962381	0.335858	0.763444	3.49356	2.20038	2.04526	2.59056	12.4105	0
OG0002028:	5.90971	1.68164	1.09698	1.53297	0.125282	0.763444	3.99264	1.10019	3.45138	2.59056	17.9262	6.39727
OG0002029:	3.44735	6.91307	2.92759	2.36135	0.0182086	0.763444	0	0	0	0	20.6841	0
OG0002030:	1.47888	3.17169	2.36376	1.3418	0.179661	0.763444	0	0	0.766972	2.59056	5.51576	0
OG0002032:	1.14912	5.43262	3.96274	1.37092	0.170399	0.763444	0	0	0	0	6.8947	0
OG0002034:	1.52321	1.99923	2.0357	0.982085	0.326058	0.763444	0.24954	1.10019	0.894801	0	6.8947	0
OG0002035:	4.16833	2.04581	1.5974	1.28072	0.200294	0.763444	0.99816	3.30057	1.40612	0	19.3052	0
OG0002036:	1.8812	4.70515	2.74984	1.71106	0.0870694	0.763444	0	0	0.255657	0	11.0315	0
OG0002038:	0.919294	5.19194	4.01532	1.29303	0.196	0.763444	0	0	0	0	5.51576	0
OG0002039:	1.40025	4.84571	2.95373	1.64054	0.100893	0.763444	0	0	0.127829	0	8.27364	0
OG0002042:	2.27308	4.29476	2.39084	1.79634	0.0724405	0.763444	0	1.10019	0.127829	0	12.4105	0
OG0002043:	4.99801	0.999686	0.966311	1.03454	0.300885	0.763444	2.74494	3.30057	4.09052	5.18113	8.27364	6.39727
OG0002045:	2.04903	1.96559	2.10463	0.933936	0.350337	0.763444	1.74678	0	0.894801	0	9.65258	0
OG0002047:	0.229823	3.9783	4.06445	0.978804	0.327677	0.763444	0	0	0	0	1.37894	0
OG0002048:	0.940598	4.38399	3.28943	1.33275	0.182614	0.763444	0	0	0.127829	0	5.51576	0
OG0002049:	1.10696	2.41611	2.6103	0.925607	0.35465	0.763444	0.99816	0	0.127829	0	5.51576	0
OG0002050:	3.07292	4.68864	2.49454	1.87956	0.0601681	0.763444	0	0	0.511315	0	17.9262	0
OG0002054:	5.27851	1.20142	1.19162	1.00822	0.31335	0.763444	3.99264	3.30057	2.81223	0	15.1683	6.39727
OG0002055:	1.14912	5.43262	3.96274	1.37092	0.170399	0.763444	0	0	0	0	6.8947	0
OG0002057:	1.38041	2.40219	2.3123	1.03887	0.298864	0.763444	0.74862	0	0.639144	0	6.8947	0
OG0002063:	17.029	-0.71012	0.644854	-1.10121	0.270805	0.763444	18.466	27.5047	17.0012	18.134	8.27364	12.7945
OG0002064:	2.57067	5.14212	2.57718	1.99525	0.0460157	0.763444	0	0	0.255657	0	15.1683	0
OG0002065:	2.99314	1.80635	1.95831	0.922402	0.356319	0.763444	1.99632	0	2.17309	0	13.7894	0
OG0002066:	1.94126	2.54743	2.33571	1.09064	0.27543	0.763444	0	1.10019	0.894801	0	9.65258	0
OG0002067:	1.7094	2.49464	1.96562	1.26914	0.204392	0.763444	0.49908	1.10019	0.383486	0	8.27364	0
OG0002070:	5.90264	2.93442	1.47608	1.98798	0.0468138	0.763444	0.49908	3.30057	0.511315	0	5.51576	25.5891
OG0002071:	1.26833	2.86375	1.97406	1.45069	0.146866	0.763444	0.49908	0	0.383486	2.59056	4.13682	0
OG0002072:	2.07192	2.94882	2.23338	1.32034	0.186722	0.763444	0.24954	0	1.15046	0	11.0315	0
OG0002079:	0.940598	4.38399	3.28943	1.33275	0.182614	0.763444	0	0	0.127829	0	5.51576	0
OG0002080:	1.16384	4.06676	2.47001	1.64645	0.0996711	0.763444	0	0	0.255657	2.59056	4.13682	0
OG0002082:	1.92381	4.02597	2.7413	1.46863	0.141932	0.763444	0	0	0.511315	0	11.0315	0
OG0002083:	4.59441	1.34641	1.29906	1.03645	0.29999	0.763444	3.49356	1.10019	3.83486	2.59056	16.5473	0
OG0002085:	4.78207	-2.33471	1.29724	-1.79975	0.0718995	0.763444	8.48436	5.50095	10.7376	2.59056	1.37894	0
OG0002088:	2.08587	3.43818	2.31891	1.48267	0.138163	0.763444	0	1.10019	0.383486	0	11.0315	0
OG0002091:	0.68947	4.89061	4.02786	1.2142	0.224673	0.763444	0	0	0	0	4.13682	0
OG0002092:	2.11147	2.7865	2.09401	1.3307	0.183288	0.763444	0.99816	0	0.639144	0	11.0315	0
OG0002093:	0.459647	4.4826	4.04908	1.10707	0.268266	0.763444	0	0	0	0	2.75788	0
OG0002094:	3.99222	5.05593	2.38766	2.11752	0.0342154	0.763444	0	0	0.511315	0	23.442	0
OG0002108:	2.2997	3.15096	2.07475	1.51872	0.128833	0.763444	0.74862	0	0.639144	0	12.4105	0
OG0002110:	17.6666	-1.36599	0.627674	-2.17628	0.0295347	0.763444	21.71	30.8053	25.6936	10.3623	11.0315	6.39727
OG0002111:	1.56683	-2.60415	2.06914	-1.25856	0.208188	0.763444	3.49356	2.20038	3.70703	0	0	0
OG0002112:	1.19173	4.11198	3.08992	1.33077	0.183264	0.763444	0	0	0.255657	0	6.8947	0
OG0002114:	2.53184	2.55013	1.68074	1.51726	0.1292	0.763444	0.74862	0	1.15046	0	6.8947	6.39727
OG0002115:	2.83438	2.48103	1.8495	1.34146	0.179772	0.763444	0.24954	2.20038	0.766972	0	13.7894	0
OG0002116:	1.35911	2.51993	2.33101	1.08104	0.279677	0.763444	0.74862	0	0.511315	0	6.8947	0
OG0002120:	3.80675	2.79551	1.55251	1.80064	0.0717593	0.763444	1.2477	0	1.40612	0	13.7894	6.39727
OG0002121:	1.19173	4.11198	3.08992	1.33077	0.183264	0.763444	0	0	0.255657	0	6.8947	0
OG0002122:	3.29617	4.5383	2.00599	2.26237	0.0236745	0.763444	0	0	0.639144	2.59056	16.5473	0
OG0002123:	1.96969	2.14682	1.60688	1.33602	0.181542	0.763444	0.24954	1.10019	1.15046	5.18113	4.13682	0
OG0002125:	0.459647	4.4826	4.04908	1.10707	0.268266	0.763444	0	0	0	0	2.75788	0
OG0002128:	4.41231	1.69462	1.25435	1.35099	0.176698	0.763444	2.24586	3.30057	1.7896	2.59056	16.5473	0
OG0002129:	0.459647	4.4826	4.04908	1.10707	0.268266	0.763444	0	0	0	0	2.75788	0
OG0002134:	1.42302	2.17739	2.28214	0.954099	0.340034	0.763444	0.74862	0	0.894801	0	6.8947	0
OG0002135:	1.12123	5.41547	3.00466	1.80236	0.0714891	0.763444	0	0	0	2.59056	4.13682	0
OG0002136:	1.79949	3.00857	2.27873	1.32028	0.186741	0.763444	0.24954	0	0.894801	0	9.65258	0
OG0002137:	2.1729	4.09913	2.23457	1.83442	0.0665923	0.763444	0.49908	0	0.127829	0	12.4105	0
OG0002141:	12.5222	-1.26899	0.763163	-1.6628	0.0963528	0.763444	19.9632	15.4026	20.9639	7.77169	11.0315	0
OG0002142:	6.65329	-0.918238	0.976989	-0.939865	0.347287	0.763444	9.48252	6.60113	11.7602	5.18113	6.8947	0
OG0002143:	1.73557	3.48369	2.27657	1.53024	0.125957	0.763444	0.24954	0	0.511315	0	9.65258	0
OG0002144:	1.56847	4.06876	2.37835	1.71075	0.0871271	0.763444	0	0	0.255657	0	2.75788	6.39727
OG0002145:	1.86387	-1.69824	1.80357	-0.941596	0.3464	0.763444	1.74678	5.50095	2.55657	0	1.37894	0
OG0002147:	2.54674	2.06034	1.63406	1.26087	0.207355	0.763444	1.2477	0	1.7896	2.59056	9.65258	0
OG0002149:	1.43697	2.55301	2.16339	1.1801	0.237961	0.763444	0.49908	1.10019	0.127829	0	6.8947	0
OG0002150:	1.08769	2.5141	2.47117	1.01737	0.308977	0.763444	0.49908	0	0.511315	0	5.51576	0
OG0002152:	1.40025	4.84571	2.95373	1.64054	0.100893	0.763444	0	0	0.127829	0	8.27364	0
OG0002153:	4.03768	1.8214	1.67242	1.08908	0.276119	0.763444	0.74862	4.40076	1.15046	0	17.9262	0
OG0002154:	1.21201	3.85705	2.527	1.52633	0.126927	0.763444	0.24954	0	0.127829	0	6.8947	0
OG0002155:	4.85563	3.12129	2.0455	1.52593	0.127026	0.763444	0.24954	0	2.6844	0	26.1999	0
OG0002157:	1.21303	3.72724	3.0618	1.21733	0.223477	0.763444	0	0	0.383486	0	6.8947	0
OG0002158:	1.94126	2.54743	2.33571	1.09064	0.27543	0.763444	0	1.10019	0.894801	0	9.65258	0
OG0002160:	0.919294	5.19194	4.01532	1.29303	0.196	0.763444	0	0	0	0	5.51576	0
OG0002161:	0.480952	3.65356	4.02494	0.907731	0.36402	0.763444	0	0	0.127829	0	2.75788	0
OG0002162:	5.10574	3.13888	1.94513	1.61371	0.10659	0.763444	0.49908	0	2.55657	0	27.5788	0
OG0002165:	36.5428	-0.544382	0.468553	-1.16184	0.245302	0.763444	51.1557	48.4083	32.852	41.449	26.1999	19.1918
OG0002167:	6.74888	-1.07518	1.12566	-0.95516	0.339497	0.763444	13.7247	4.40076	9.07584	0	6.8947	6.39727
OG0002171:	2.08153	1.55977	1.67831	0.929367	0.352699	0.763444	0.99816	0	2.17309	5.18113	4.13682	0
OG0002172:	0.480952	3.65356	4.02494	0.907731	0.36402	0.763444	0	0	0.127829	0	2.75788	0
OG0002174:	1.02582	2.96231	3.24752	0.912178	0.361675	0.763444	0	0	0.639144	0	5.51576	0
OG0002176:	1.75733	1.96085	2.16566	0.905425	0.36524	0.763444	1.2477	0	1.02263	0	8.27364	0
OG0002181:	0.753384	3.17291	3.50661	0.904837	0.365552	0.763444	0	0	0.383486	0	4.13682	0
OG0002182:	2.97093	3.58347	2.58431	1.38663	0.165556	0.763444	0	0	1.27829	0	16.5473	0
OG0002183:	1.46416	3.64376	2.93474	1.2416	0.214385	0.763444	0	0	0.511315	0	8.27364	0
OG0002184:	8.97516	1.91842	1.07083	1.79153	0.0732089	0.763444	5.98896	2.20038	3.5792	2.59056	33.0946	6.39727
OG0002185:	1.38024	2.95856	2.14329	1.38038	0.16747	0.763444	0.24954	0	0.255657	0	1.37894	6.39727
OG0002186:	3.3922	1.78066	1.58488	1.12353	0.261211	0.763444	1.74678	0	2.55657	0	9.65258	6.39727
OG0002188:	2.46912	2.40902	2.02571	1.18922	0.234351	0.763444	0.99816	0	1.40612	0	12.4105	0
OG0002193:	2.14705	3.92995	2.15442	1.82414	0.068131	0.763444	0	0	0.639144	2.59056	9.65258	0
OG0002194:	3.30275	4.78999	2.46307	1.94472	0.0518086	0.763444	0	0	0.511315	0	19.3052	0
OG0002196:	0.229823	3.9783	4.06445	0.978804	0.327677	0.763444	0	0	0	0	1.37894	0
OG0002197:	2.13278	2.68128	2.08095	1.28849	0.197575	0.763444	0.99816	0	0.766972	0	11.0315	0
OG0002199:	1.86566	1.47147	1.54108	0.954825	0.339666	0.763444	0.74862	1.10019	1.40612	5.18113	2.75788	0
OG0002201:	5.93708	1.80156	1.51113	1.1922	0.233184	0.763444	3.99264	0	4.21835	2.59056	24.8209	0
OG0002203:	1.27695	3.01375	3.0765	0.979605	0.327281	0.763444	0	0	0.766972	0	6.8947	0
OG0002204:	6.26635	3.69961	1.31182	2.82021	0.00479922	0.763444	0.74862	0	1.66177	2.59056	26.1999	6.39727
OG0002206:	2.23681	3.51943	2.11152	1.66678	0.0955591	0.763444	0.49908	0	0.511315	0	12.4105	0
OG0002207:	5.03673	-2.38447	1.28461	-1.85618	0.0634284	0.763444	5.73942	9.9017	10.6098	2.59056	1.37894	0
OG0002208:	4.38942	3.95724	1.89037	2.09337	0.0363163	0.763444	0.74862	0	0.766972	0	24.8209	0
OG0002209:	1.16384	4.06676	2.47001	1.64645	0.0996711	0.763444	0	0	0.255657	2.59056	4.13682	0
OG0002210:	0.73106	3.66361	3.54991	1.03203	0.302059	0.763444	0.24954	0	0	0	4.13682	0
OG0002213:	4.7682	3.93878	1.67827	2.34692	0.0189292	0.763444	0.24954	0	1.27829	0	20.6841	6.39727
OG0002216:	1.54076	2.77838	1.87184	1.48431	0.137728	0.763444	0.49908	0	0.639144	2.59056	5.51576	0
OG0002217:	6.5205	1.25257	0.945493	1.32478	0.185243	0.763444	4.9908	1.10019	5.24098	10.3623	11.0315	6.39727
OG0002218:	1.27491	3.11352	2.41826	1.2875	0.197919	0.763444	0.49908	0	0.255657	0	6.8947	0
OG0002220:	9.88023	-1.42603	0.871739	-1.63584	0.101873	0.763444	19.7137	13.2023	12.9107	5.18113	8.27364	0
OG0002222:	3.21468	1.71619	1.51512	1.13271	0.257337	0.763444	1.99632	1.10019	0.639144	0	2.75788	12.7945
OG0002226:	1.23332	3.53155	2.46842	1.43069	0.152518	0.763444	0.24954	0	0.255657	0	6.8947	0
OG0002229:	3.54911	3.94047	1.58376	2.48804	0.0128449	0.763444	0.24954	1.10019	0.255657	0	6.8947	12.7945
OG0002230:	0.73208	3.55559	3.54997	1.00158	0.316544	0.763444	0	0	0.255657	0	4.13682	0
OG0002231:	1.47831	1.73957	1.8479	0.941376	0.346512	0.763444	1.2477	0	0.894801	2.59056	4.13682	0
OG0002233:	0.961903	3.86421	3.27841	1.17868	0.238524	0.763444	0	0	0.255657	0	5.51576	0
OG0002235:	2.46323	1.80739	1.70296	1.06132	0.288543	0.763444	1.49724	1.10019	1.15046	0	11.0315	0
OG0002237:	0.919294	5.19194	4.01532	1.29303	0.196	0.763444	0	0	0	0	5.51576	0
OG0002239:	1.06741	2.63812	2.54889	1.035	0.300667	0.763444	0.24954	0	0.639144	0	5.51576	0
OG0002241:	5.33224	2.46926	1.09497	2.25509	0.0241276	0.763444	2.74494	1.10019	1.40612	12.9528	13.7894	0
OG0002244:	2.23885	3.44265	2.71047	1.27013	0.204039	0.763444	0	0	1.02263	0	12.4105	0
OG0002245:	1.43799	2.53295	2.09812	1.20725	0.227336	0.763444	0.24954	1.10019	0.383486	0	6.8947	0
OG0002246:	3.51941	4.4076	1.8913	2.33046	0.0197819	0.763444	0	0	0.766972	5.18113	15.1683	0
OG0002247:	1.47026	3.01009	1.88153	1.59981	0.109641	0.763444	0.49908	0	0.383486	5.18113	2.75788	0
OG0002248:	2.15363	4.18655	2.6746	1.5653	0.117514	0.763444	0	0	0.511315	0	12.4105	0
OG0002250:	2.8644	4.34436	2.54279	1.7085	0.0875436	0.763444	0	0	0.639144	0	16.5473	0
OG0002252:	1.42155	4.31966	2.94921	1.46468	0.143007	0.763444	0	0	0.255657	0	8.27364	0
OG0002253:	0.919294	5.19194	4.01532	1.29303	0.196	0.763444	0	0	0	0	5.51576	0
OG0002255:	1.35684	-2.39084	2.15102	-1.11149	0.266357	0.763444	2.74494	2.20038	3.19572	0	0	0
OG0002259:	1.50677	3.21763	2.948	1.09146	0.275069	0.763444	0	0	0.766972	0	8.27364	0
OG0002260:	2.82179	4.87249	2.51667	1.93608	0.0528575	0.763444	0	0	0.383486	0	16.5473	0
OG0002261:	4.22204	5.13436	2.3675	2.16868	0.0301069	0.763444	0	0	0.511315	0	24.8209	0
OG0002263:	2.82937	2.77892	1.50214	1.84997	0.0643179	0.763444	1.2477	0	0.894801	5.18113	9.65258	0
OG0002264:	0.522542	2.84387	3.13964	0.905796	0.365044	0.763444	0.24954	0	0.127829	0	2.75788	0
OG0002269:	3.29018	2.06612	1.82943	1.12938	0.258737	0.763444	0.24954	3.30057	1.02263	0	15.1683	0
OG0002270:	3.44927	2.72168	1.92616	1.41301	0.157652	0.763444	1.74678	0	1.02263	0	17.9262	0
OG0002271:	2.80298	3.16773	2.03167	1.55918	0.118955	0.763444	0.49908	0	1.15046	0	15.1683	0
OG0002273:	1.21201	3.85705	2.527	1.52633	0.126927	0.763444	0.24954	0	0.127829	0	6.8947	0
OG0002274:	2.00801	3.3243	2.22535	1.49383	0.135221	0.763444	0.24954	0	0.766972	0	11.0315	0
OG0002275:	5.0022	1.98469	1.0202	1.94539	0.051728	0.763444	2.4954	1.10019	2.42875	5.18113	12.4105	6.39727
OG0002278:	0.940598	4.38399	3.28943	1.33275	0.182614	0.763444	0	0	0.127829	0	5.51576	0
OG0002280:	3.07109	2.12687	1.27377	1.66974	0.0949715	0.763444	0.99816	1.10019	1.66177	7.77169	6.8947	0
OG0002281:	1.64752	2.80191	2.42634	1.15479	0.248177	0.763444	0	1.10019	0.511315	0	8.27364	0
OG0002283:	1.83859	6.02558	3.42106	1.76132	0.0781845	0.763444	0	0	0	0	11.0315	0
OG0002284:	1.08871	2.48463	2.54387	0.976714	0.328711	0.763444	0.24954	0	0.766972	0	5.51576	0
OG0002285:	1.3964	2.81081	2.51886	1.11591	0.264463	0.763444	0	1.10019	0.383486	0	6.8947	0
OG0002289:	1.67166	4.28695	2.35404	1.8211	0.0685911	0.763444	0.24954	0	0.127829	0	9.65258	0
OG0002295:	2.59197	4.75339	2.55758	1.85855	0.0630907	0.763444	0	0	0.383486	0	15.1683	0
OG0002296:	0.919294	5.19194	4.01532	1.29303	0.196	0.763444	0	0	0	0	5.51576	0
OG0002298:	2.03941	2.29648	2.39044	0.960692	0.336707	0.763444	0	2.20038	0.383486	0	9.65258	0
OG0002300:	3.12867	2.79557	1.58933	1.75896	0.0785835	0.763444	1.49724	0	0.894801	2.59056	13.7894	0
OG0002301:	2.06456	3.73257	2.35072	1.58784	0.112322	0.763444	0	1.10019	0.255657	0	11.0315	0
OG0002302:	0.940598	4.38399	3.28943	1.33275	0.182614	0.763444	0	0	0.127829	0	5.51576	0
OG0002309:	2.02931	3.18562	2.22792	1.42986	0.152757	0.763444	0.24954	0	0.894801	0	11.0315	0
OG0002310:	4.05007	4.78913	1.81083	2.64471	0.00817599	0.763444	0	1.10019	0.255657	0	16.5473	6.39727
OG0002311:	0.480952	3.65356	4.02494	0.907731	0.36402	0.763444	0	0	0.127829	0	2.75788	0
OG0002316:	3.50973	3.17168	1.78666	1.7752	0.075865	0.763444	0	1.10019	1.15046	0	12.4105	6.39727
OG0002321:	4.25683	-1.78514	1.34671	-1.32556	0.184986	0.763444	6.2385	6.60113	8.56452	0	4.13682	0
OG0002322:	1.82181	2.85487	2.855	0.999957	0.317331	0.763444	0	0	1.27829	0	9.65258	0
OG0002323:	0.229823	3.9783	4.06445	0.978804	0.327677	0.763444	0	0	0	0	1.37894	0
OG0002324:	2.14954	2.41309	1.76036	1.3708	0.170438	0.763444	0.49908	0	1.53394	2.59056	8.27364	0
OG0002326:	15.3128	-0.742867	0.680572	-1.09153	0.275038	0.763444	21.2109	17.603	19.0465	20.7245	6.8947	6.39727
OG0002327:	1.3964	2.81081	2.51886	1.11591	0.264463	0.763444	0	1.10019	0.383486	0	6.8947	0
OG0002328:	0.710775	4.07156	3.56985	1.14054	0.25406	0.763444	0	0	0.127829	0	4.13682	0
OG0002331:	2.85578	4.28274	1.71409	2.49855	0.0124703	0.763444	0.49908	0	0.255657	2.59056	13.7894	0
OG0002332:	1.46314	3.74629	2.37816	1.57529	0.115189	0.763444	0.24954	0	0.255657	0	8.27364	0
OG0002334:	4.21932	1.88081	1.58372	1.18759	0.234996	0.763444	0.99816	2.20038	2.81223	0	19.3052	0
OG0002336:	0.73208	3.55559	3.54997	1.00158	0.316544	0.763444	0	0	0.255657	0	4.13682	0
OG0002337:	1.17042	4.6351	3.09618	1.49704	0.134384	0.763444	0	0	0.127829	0	6.8947	0
OG0002338:	0.459647	4.4826	4.04908	1.10707	0.268266	0.763444	0	0	0	0	2.75788	0
OG0002339:	0.480952	3.65356	4.02494	0.907731	0.36402	0.763444	0	0	0.127829	0	2.75788	0
OG0002340:	0.73208	3.55559	3.54997	1.00158	0.316544	0.763444	0	0	0.255657	0	4.13682	0
OG0002344:	0.73208	3.55559	3.54997	1.00158	0.316544	0.763444	0	0	0.255657	0	4.13682	0
OG0002345:	1.72616	2.1228	2.00195	1.06036	0.288979	0.763444	0	1.10019	1.15046	2.59056	5.51576	0
OG0002347:	1.63007	5.05076	2.83683	1.78042	0.0750065	0.763444	0	0	0.127829	0	9.65258	0
OG0002348:	0.710775	4.07156	3.56985	1.14054	0.25406	0.763444	0	0	0.127829	0	4.13682	0
OG0002349:	1.8812	4.70515	2.74984	1.71106	0.0870694	0.763444	0	0	0.255657	0	11.0315	0
OG0002350:	1.7792	3.10265	2.84984	1.08871	0.276282	0.763444	0	0	1.02263	0	9.65258	0
OG0002355:	1.56745	4.28295	2.3866	1.79459	0.0727198	0.763444	0.24954	0	0	0	2.75788	6.39727
OG0002358:	3.23883	6.00991	2.47613	2.42714	0.0152185	0.763444	0	0	0.127829	0	19.3052	0
OG0002363:	0.68947	4.89061	4.02786	1.2142	0.224673	0.763444	0	0	0	0	4.13682	0
OG0002369:	3.96722	1.9411	1.3656	1.42143	0.155191	0.763444	2.74494	1.10019	1.15046	0	12.4105	6.39727
OG0002372:	2.8431	4.57923	2.53021	1.80982	0.070323	0.763444	0	0	0.511315	0	16.5473	0
OG0002374:	2.53286	2.53998	1.73276	1.46586	0.142687	0.763444	0.49908	0	1.40612	0	6.8947	6.39727
OG0002377:	0.73208	3.55559	3.54997	1.00158	0.316544	0.763444	0	0	0.255657	0	4.13682	0
OG0002379:	3.49041	3.53003	1.93665	1.82275	0.0683414	0.763444	0.99816	0	0.639144	0	19.3052	0
OG0002380:	1.84718	2.36718	1.68838	1.40204	0.160903	0.763444	0.99816	0	0.766972	5.18113	4.13682	0
OG0002383:	21.8538	-1.05009	0.89727	-1.17032	0.241872	0.763444	22.9577	23.104	46.7853	5.18113	33.0946	0
OG0002384:	2.26015	3.31191	2.7158	1.21949	0.222657	0.763444	0	0	1.15046	0	12.4105	0
OG0002385:	2.42606	3.90034	2.64118	1.47674	0.139745	0.763444	0	0	0.766972	0	13.7894	0
OG0002390:	2.04284	3.78811	1.90986	1.98345	0.0473168	0.763444	0	0	0.511315	2.59056	2.75788	6.39727
OG0002392:	1.65137	4.52193	2.83313	1.59609	0.110468	0.763444	0	0	0.255657	0	9.65258	0
OG0002394:	2.7793	1.75196	1.67177	1.04797	0.294654	0.763444	1.2477	1.10019	1.91743	0	12.4105	0
OG0002402:	2.58437	4.58652	1.77684	2.58128	0.0098436	0.763444	0.24954	0	0.255657	2.59056	12.4105	0
OG0002403:	1.38143	2.38188	2.3359	1.01968	0.30788	0.763444	0.49908	0	0.894801	0	6.8947	0
OG0002404:	21.4601	-1.87105	0.620458	-3.01559	0.0025648	0.763444	30.1943	30.8053	37.7095	10.3623	6.8947	12.7945
OG0002408:	2.27035	6.36783	2.4831	2.56446	0.0103336	0.763444	0	0	0	2.59056	11.0315	0
OG0002411:	1.14912	5.43262	3.96274	1.37092	0.170399	0.763444	0	0	0	0	6.8947	0
OG0002418:	0.955322	3.40259	2.60051	1.30843	0.190727	0.763444	0	0	0.383486	2.59056	2.75788	0
OG0002419:	26.0237	-1.07374	0.577764	-1.85844	0.0631072	0.763444	41.9227	36.3062	33.7468	20.7245	23.442	0
OG0002422:	1.14912	5.43262	3.96274	1.37092	0.170399	0.763444	0	0	0	0	6.8947	0
OG0002423:	1.82079	2.88465	2.28069	1.26482	0.205936	0.763444	0.24954	0	1.02263	0	9.65258	0
OG0002425:	23.1908	-0.836786	0.521126	-1.60573	0.108334	0.763444	28.9466	33.0057	26.0771	18.134	13.7894	19.1918
OG0002426:	4.11749	2.8317	1.52112	1.86159	0.0626604	0.763444	0.24954	1.10019	1.7896	0	15.1683	6.39727
OG0002428:	0.73208	3.55559	3.54997	1.00158	0.316544	0.763444	0	0	0.255657	0	4.13682	0
OG0002436:	2.29823	6.3408	3.22203	1.96795	0.0490737	0.763444	0	0	0	0	13.7894	0
OG0002438:	2.1729	4.09913	2.23457	1.83442	0.0665923	0.763444	0.49908	0	0.127829	0	12.4105	0
OG0002439:	1.81343	3.93752	2.48469	1.58471	0.113031	0.763444	0	1.10019	0.127829	0	9.65258	0
OG0002444:	0.982188	3.59754	2.65019	1.35747	0.174633	0.763444	0.24954	0	0.127829	0	5.51576	0
OG0002446:	2.36215	4.62305	2.60514	1.77459	0.0759654	0.763444	0	0	0.383486	0	13.7894	0
OG0002447:	6.82293	1.48654	0.83781	1.77431	0.0760114	0.763444	2.99448	4.40076	3.32355	7.77169	9.65258	12.7945
OG0002448:	3.46242	-2.73145	1.52567	-1.79032	0.0734018	0.763444	4.74126	6.60113	8.05321	0	1.37894	0
OG0002451:	3.36881	1.74195	1.71382	1.01641	0.309433	0.763444	0.74862	1.10019	3.19572	0	15.1683	0
OG0002453:	0.961903	3.86421	3.27841	1.17868	0.238524	0.763444	0	0	0.255657	0	5.51576	0
OG0002455:	3.63705	4.05634	1.96181	2.06765	0.0386726	0.763444	0.49908	0	0.639144	0	20.6841	0
OG0002456:	2.08972	5.39857	2.68579	2.01005	0.0444259	0.763444	0	0	0.127829	0	12.4105	0
OG0002459:	0.753384	3.17291	3.50661	0.904837	0.365552	0.763444	0	0	0.383486	0	4.13682	0
OG0002463:	0.229823	3.9783	4.06445	0.978804	0.327677	0.763444	0	0	0	0	1.37894	0
OG0002464:	1.23434	3.43818	3.06938	1.12015	0.262649	0.763444	0	0	0.511315	0	6.8947	0
OG0002468:	0.480952	3.65356	4.02494	0.907731	0.36402	0.763444	0	0	0.127829	0	2.75788	0
OG0002469:	12.3585	-0.953382	0.759861	-1.25468	0.209595	0.763444	22.2091	12.1021	15.8508	5.18113	12.4105	6.39727
OG0002470:	1.17042	4.6351	3.09618	1.49704	0.134384	0.763444	0	0	0.127829	0	6.8947	0
OG0002473:	0.983208	3.48047	3.24505	1.07255	0.283474	0.763444	0	0	0.383486	0	5.51576	0
OG0002474:	4.00015	-1.67272	1.3567	-1.23293	0.2176	0.763444	6.48804	6.60113	6.77492	0	4.13682	0
OG0002475:	1.00451	3.19265	3.24784	0.983009	0.325603	0.763444	0	0	0.511315	0	5.51576	0
OG0002476:	1.12826	2.28812	2.50472	0.913521	0.360969	0.763444	0.99816	0	0.255657	0	5.51576	0
OG0002478:	2.28713	-2.07528	1.65365	-1.25497	0.209491	0.763444	4.49172	4.40076	3.45138	0	1.37894	0
OG0002482:	1.69398	3.84393	2.82251	1.36188	0.173235	0.763444	0	0	0.511315	0	9.65258	0
OG0002483:	1.14912	5.43262	3.96274	1.37092	0.170399	0.763444	0	0	0	0	6.8947	0
OG0002484:	0.961903	3.86421	3.27841	1.17868	0.238524	0.763444	0	0	0.255657	0	5.51576	0
OG0002485:	0.68947	4.89061	4.02786	1.2142	0.224673	0.763444	0	0	0	0	4.13682	0
OG0002486:	0.710775	4.07156	3.56985	1.14054	0.25406	0.763444	0	0	0.127829	0	4.13682	0
OG0002489:	2.23227	3.27466	2.19155	1.49422	0.135119	0.763444	0	0	1.15046	2.59056	9.65258	0
OG0002490:	18.9971	-0.788493	0.64187	-1.22843	0.219285	0.763444	25.4531	30.8053	20.4526	20.7245	16.5473	0
OG0002491:	3.48394	1.53895	1.33145	1.15585	0.247743	0.763444	2.24586	1.10019	2.55657	2.59056	12.4105	0
OG0002492:	1.94511	3.79225	2.7522	1.3779	0.168235	0.763444	0	0	0.639144	0	11.0315	0
OG0002493:	2.46646	5.50093	2.13232	2.57979	0.00988609	0.763444	0	0	0.127829	0	8.27364	6.39727
OG0002494:	2.06841	6.19198	3.31259	1.86922	0.0615916	0.763444	0	0	0	0	12.4105	0
OG0002497:	2.33041	3.24148	1.87391	1.7298	0.0836665	0.763444	0	1.10019	0.639144	2.59056	9.65258	0
OG0002499:	0.919294	5.19194	4.01532	1.29303	0.196	0.763444	0	0	0	0	5.51576	0
OG0002501:	0.73208	3.55559	3.54997	1.00158	0.316544	0.763444	0	0	0.255657	0	4.13682	0
OG0002504:	1.66883	2.60959	2.41774	1.07935	0.280432	0.763444	0	1.10019	0.639144	0	8.27364	0
OG0002506:	0.710775	4.07156	3.56985	1.14054	0.25406	0.763444	0	0	0.127829	0	4.13682	0
OG0002507:	4.17569	1.96107	1.55656	1.25988	0.207714	0.763444	1.2477	2.20038	2.30092	0	19.3052	0
OG0002509:	2.71759	5.09732	2.08068	2.44983	0.0142924	0.763444	0	0	0.255657	0	9.65258	6.39727
OG0002511:	8.08942	1.00517	0.886681	1.13363	0.256949	0.763444	5.98896	7.70132	3.96269	5.18113	19.3052	6.39727
OG0002512:	24.5325	-0.722333	0.604634	-1.19466	0.23222	0.763444	29.6953	39.6068	28.378	23.3151	26.1999	0
OG0002513:	31.3741	-0.717696	0.552082	-1.29998	0.193607	0.763444	49.908	33.0057	33.4911	38.8585	13.7894	19.1918
OG0002515:	4.53504	4.52271	1.91897	2.35684	0.0184311	0.763444	0.49908	0	0.511315	0	26.1999	0
OG0002516:	0.68947	4.89061	4.02786	1.2142	0.224673	0.763444	0	0	0	0	4.13682	0
OG0002517:	2.13232	4.4789	2.6612	1.68304	0.0923672	0.763444	0	0	0.383486	0	12.4105	0
OG0002519:	2.80298	3.16773	2.03167	1.55918	0.118955	0.763444	0.49908	0	1.15046	0	15.1683	0
OG0002520:	1.61125	2.59149	2.25798	1.1477	0.251091	0.763444	0.49908	0	0.894801	0	8.27364	0
OG0002521:	1.29723	2.88818	2.43747	1.18491	0.236053	0.763444	0.24954	0	0.639144	0	6.8947	0
OG0002522:	1.93922	2.70489	1.91568	1.41197	0.157958	0.763444	0.49908	1.10019	0.383486	0	9.65258	0
OG0002523:	1.67268	4.13536	2.81033	1.47148	0.14116	0.763444	0	0	0.383486	0	9.65258	0
OG0002524:	2.42736	3.06374	1.82295	1.68065	0.092831	0.763444	0.24954	0	1.02263	0	6.8947	6.39727
OG0002527:	1.19173	4.11198	3.08992	1.33077	0.183264	0.763444	0	0	0.255657	0	6.8947	0
OG0002528:	1.46314	3.74629	2.37816	1.57529	0.115189	0.763444	0.24954	0	0.255657	0	8.27364	0
OG0002530:	2.13232	4.4789	2.6612	1.68304	0.0923672	0.763444	0	0	0.383486	0	12.4105	0
OG0002532:	20.8953	-0.532727	0.521165	-1.02219	0.306693	0.763444	23.2072	26.4045	25.6936	20.7245	16.5473	12.7945
OG0002534:	1.52047	2.88348	1.95407	1.47563	0.140044	0.763444	0.24954	0	0.766972	2.59056	5.51576	0
OG0002536:	1.10798	2.39782	2.46515	0.972687	0.330709	0.763444	0.74862	0	0.383486	0	5.51576	0
OG0002538:	1.9038	3.06981	1.90989	1.60732	0.107984	0.763444	0.24954	0	0.639144	0	4.13682	6.39727
OG0002540:	2.30117	2.06807	2.04101	1.01326	0.310936	0.763444	1.49724	0	1.27829	0	11.0315	0
OG0002541:	0.710775	4.07156	3.56985	1.14054	0.25406	0.763444	0	0	0.127829	0	4.13682	0
OG0002543:	1.83988	3.75154	1.93304	1.94075	0.052289	0.763444	0.24954	0	0.255657	0	4.13682	6.39727
OG0002544:	3.20001	3.09709	1.61201	1.92126	0.0546986	0.763444	0.74862	0	1.02263	0	11.0315	6.39727
OG0002546:	1.00451	3.19265	3.24784	0.983009	0.325603	0.763444	0	0	0.511315	0	5.51576	0
OG0002547:	2.16863	2.73111	1.59416	1.7132	0.0866764	0.763444	0.49908	0	0.766972	2.59056	2.75788	6.39727
OG0002548:	4.96481	1.40903	1.04124	1.35321	0.175987	0.763444	2.99448	2.20038	3.19572	2.59056	12.4105	6.39727
OG0002551:	1.29825	2.84797	3.0771	0.925537	0.354687	0.763444	0	0	0.894801	0	6.8947	0
OG0002555:	1.95792	-2.90181	1.92637	-1.50636	0.131975	0.763444	2.74494	4.40076	4.60183	0	0	0
OG0002556:	1.69398	3.84393	2.82251	1.36188	0.173235	0.763444	0	0	0.511315	0	9.65258	0
OG0002561:	2.21517	1.65427	1.77533	0.931813	0.351433	0.763444	0.74862	1.10019	1.7896	0	9.65258	0
OG0002565:	1.19173	4.11198	3.08992	1.33077	0.183264	0.763444	0	0	0.255657	0	6.8947	0
OG0002572:	3.30404	3.89893	1.72196	2.26424	0.0235596	0.763444	0.24954	0	0.766972	0	12.4105	6.39727
OG0002574:	0.68947	4.89061	4.02786	1.2142	0.224673	0.763444	0	0	0	0	4.13682	0
OG0002577:	1.27593	3.06614	2.44124	1.25598	0.209123	0.763444	0.24954	0	0.511315	0	6.8947	0
OG0002578:	1.02582	2.96231	3.24752	0.912178	0.361675	0.763444	0	0	0.639144	0	5.51576	0
OG0002582:	0.68947	4.89061	4.02786	1.2142	0.224673	0.763444	0	0	0	0	4.13682	0
OG0002583:	0.73208	3.55559	3.54997	1.00158	0.316544	0.763444	0	0	0.255657	0	4.13682	0
OG0002584:	5.14133	5.41015	2.30239	2.34979	0.018784	0.763444	0	0	0.511315	0	30.3367	0
OG0002585:	1.81694	1.94312	1.97365	0.984533	0.324854	0.763444	0.24954	1.10019	1.27829	0	8.27364	0
OG0002587:	1.0461	2.81461	2.55567	1.10132	0.270758	0.763444	0.24954	0	0.511315	0	5.51576	0
OG0002589:	2.67158	2.3267	1.48256	1.56938	0.11656	0.763444	0.99816	1.10019	0.639144	0	6.8947	6.39727
OG0002590:	3.17853	3.99112	1.70328	2.34319	0.0191195	0.763444	0.24954	0	0.511315	0	5.51576	12.7945
OG0002591:	3.5763	1.8158	1.28855	1.40918	0.158781	0.763444	2.99448	1.10019	1.15046	5.18113	11.0315	0
OG0002592:	2.34003	1.70606	1.45986	1.16865	0.242546	0.763444	0.74862	1.10019	1.66177	7.77169	2.75788	0
OG0002594:	1.21201	3.85705	2.527	1.52633	0.126927	0.763444	0.24954	0	0.127829	0	6.8947	0
OG0002595:	0.961903	3.86421	3.27841	1.17868	0.238524	0.763444	0	0	0.255657	0	5.51576	0
OG0002596:	3.05309	3.20013	1.96902	1.62524	0.104111	0.763444	0.74862	0	1.02263	0	16.5473	0
OG0002597:	2.89941	3.84237	1.73704	2.21201	0.0269657	0.763444	0.24954	0	0.766972	2.59056	13.7894	0
OG0002598:	2.56069	2.25949	1.43711	1.57224	0.115895	0.763444	0.99816	1.10019	1.02263	2.59056	9.65258	0
OG0002599:	1.44285	3.93397	2.92435	1.34525	0.178545	0.763444	0	0	0.383486	0	8.27364	0
OG0002601:	3.26365	3.37272	2.08369	1.61863	0.105527	0.763444	0.24954	0	1.40612	0	17.9262	0
OG0002614:	1.56762	2.86254	2.27731	1.25699	0.208758	0.763444	0.74862	0	0.383486	0	8.27364	0
OG0002615:	2.15363	4.18655	2.6746	1.5653	0.117514	0.763444	0	0	0.511315	0	12.4105	0
OG0002619:	2.80547	2.22493	2.00346	1.11054	0.266765	0.763444	0.99816	0	2.04526	0	13.7894	0
OG0002622:	31.6839	-1.37694	0.548592	-2.50995	0.0120747	0.763444	46.664	46.2079	49.5975	31.0868	16.5473	0
OG0002625:	0.459647	4.4826	4.04908	1.10707	0.268266	0.763444	0	0	0	0	2.75788	0
OG0002628:	0.77367	2.95715	2.75944	1.07165	0.283879	0.763444	0.24954	0	0.255657	0	4.13682	0
OG0002629:	1.23332	3.53155	2.46842	1.43069	0.152518	0.763444	0.24954	0	0.255657	0	6.8947	0
OG0002630:	2.86338	4.42221	2.09133	2.11454	0.0344693	0.763444	0.24954	0	0.383486	0	16.5473	0
OG0002634:	5.44422	2.70559	1.09306	2.47525	0.0133142	0.763444	1.99632	0	1.66177	5.18113	11.0315	12.7945
OG0002638:	1.3378	2.65011	2.35899	1.12341	0.261264	0.763444	0.74862	0	0.383486	0	6.8947	0
OG0002641:	2.52919	1.63494	1.71481	0.953424	0.340375	0.763444	0.99816	1.10019	2.04526	0	11.0315	0
OG0002643:	0.459647	4.4826	4.04908	1.10707	0.268266	0.763444	0	0	0	0	2.75788	0
OG0002644:	6.66306	2.06956	1.4695	1.40835	0.159028	0.763444	2.99448	2.20038	3.06789	0	31.7156	0
OG0002645:	0.229823	3.9783	4.06445	0.978804	0.327677	0.763444	0	0	0	0	1.37894	0
OG0002649:	4.72751	-1.4265	1.2545	-1.1371	0.255495	0.763444	5.98896	4.40076	8.82018	0	2.75788	6.39727
OG0002651:	1.17042	4.6351	3.09618	1.49704	0.134384	0.763444	0	0	0.127829	0	6.8947	0
OG0002652:	3.09795	2.19872	1.28327	1.71337	0.0866442	0.763444	1.2477	1.10019	1.40612	5.18113	9.65258	0
OG0002653:	2.29687	2.27659	1.80192	1.26343	0.206436	0.763444	0.49908	1.10019	1.15046	0	11.0315	0
OG0002655:	16.7985	0.951561	0.908731	1.04713	0.295039	0.763444	13.9742	9.9017	11.8881	2.59056	49.6418	12.7945
OG0002657:	2.69673	3.0664	1.67912	1.82619	0.067821	0.763444	0.99816	0	0.511315	0	8.27364	6.39727
OG0002662:	4.82837	2.99773	1.45251	2.06382	0.0390346	0.763444	0.24954	1.10019	1.53394	0	6.8947	19.1918
OG0002669:	4.13529	3.84931	1.75166	2.19753	0.0279828	0.763444	0	1.10019	0.766972	0	16.5473	6.39727
OG0002670:	3.12539	3.08055	1.53753	2.00357	0.0451167	0.763444	0.24954	1.10019	1.02263	2.59056	13.7894	0
OG0002672:	2.00801	3.3243	2.22535	1.49383	0.135221	0.763444	0.24954	0	0.766972	0	11.0315	0
OG0002674:	1.19173	4.11198	3.08992	1.33077	0.183264	0.763444	0	0	0.255657	0	6.8947	0
OG0002675:	3.93566	1.44169	1.27422	1.13143	0.257875	0.763444	3.24402	2.20038	1.7896	2.59056	13.7894	0
OG0002680:	6.6022	-1.11252	1.13222	-0.982601	0.325804	0.763444	8.48436	8.80151	6.77492	0	2.75788	12.7945
OG0002687:	1.37894	5.63928	3.7341	1.51021	0.130989	0.763444	0	0	0	0	8.27364	0
OG0002691:	4.00841	3.29101	1.57121	2.09457	0.0362095	0.763444	0.74862	0	1.40612	2.59056	19.3052	0
OG0002692:	1.16657	2.54391	2.61896	0.971345	0.331377	0.763444	0	1.10019	0.383486	0	5.51576	0
OG0002693:	4.45667	3.18367	1.6279	1.95569	0.0505022	0.763444	0.49908	0	1.91743	0	17.9262	6.39727
OG0002697:	1.87711	2.4082	1.79544	1.34129	0.179827	0.763444	0.49908	0	1.27829	2.59056	6.8947	0
OG0002700:	1.8812	4.70515	2.74984	1.71106	0.0870694	0.763444	0	0	0.255657	0	11.0315	0
OG0002701:	1.4806	2.22801	2.05596	1.08368	0.278505	0.763444	0.24954	1.10019	0.639144	0	6.8947	0
OG0002705:	1.19071	4.24714	3.09045	1.37428	0.169354	0.763444	0.24954	0	0	0	6.8947	0
OG0002706:	2.88571	4.14839	2.55373	1.62445	0.10428	0.763444	0	0	0.766972	0	16.5473	0
OG0002707:	2.19624	3.75716	2.69591	1.39365	0.163424	0.763444	0	0	0.766972	0	12.4105	0
OG0002708:	0.983208	3.48047	3.24505	1.07255	0.283474	0.763444	0	0	0.383486	0	5.51576	0
OG0002709:	0.940598	4.38399	3.28943	1.33275	0.182614	0.763444	0	0	0.127829	0	5.51576	0
OG0002710:	2.53259	3.22912	2.67236	1.20834	0.226916	0.763444	0	0	1.40612	0	13.7894	0
OG0002711:	0.229823	3.9783	4.06445	0.978804	0.327677	0.763444	0	0	0	0	1.37894	0
OG0002715:	2.17539	2.49323	2.06728	1.20604	0.2278	0.763444	0.99816	0	1.02263	0	11.0315	0
OG0002716:	2.38696	2.6927	2.19894	1.22455	0.220746	0.763444	0.24954	0	1.66177	0	12.4105	0
OG0002718:	2.59548	2.92482	2.16203	1.35281	0.176117	0.763444	0.24954	0	1.53394	0	13.7894	0
OG0002725:	1.46416	3.64376	2.93474	1.2416	0.214385	0.763444	0	0	0.511315	0	8.27364	0
OG0002728:	2.97222	2.94291	1.77877	1.65446	0.0980344	0.763444	0.24954	0	1.53394	0	9.65258	6.39727
OG0002732:	1.22775	3.14634	2.46154	1.2782	0.201179	0.763444	0	0	0.639144	2.59056	4.13682	0
OG0002736:	2.71514	1.6772	1.61509	1.03845	0.29906	0.763444	1.74678	0	2.30092	2.59056	9.65258	0
OG0002738:	1.43799	2.53295	2.09812	1.20725	0.227336	0.763444	0.24954	1.10019	0.383486	0	6.8947	0
OG0002741:	1.31752	2.766	2.36236	1.17086	0.241655	0.763444	0.49908	0	0.511315	0	6.8947	0
OG0002743:	0.480952	3.65356	4.02494	0.907731	0.36402	0.763444	0	0	0.127829	0	2.75788	0
OG0002744:	2.15261	4.29676	2.1996	1.95343	0.050769	0.763444	0.24954	0	0.255657	0	12.4105	0
OG0002745:	0.459647	4.4826	4.04908	1.10707	0.268266	0.763444	0	0	0	0	2.75788	0
OG0002749:	0.794974	2.70738	2.73205	0.990969	0.321701	0.763444	0.24954	0	0.383486	0	4.13682	0
OG0002750:	1.88219	2.02029	1.80405	1.11986	0.262772	0.763444	1.2477	0	0.894801	7.77169	1.37894	0
OG0002752:	1.62478	2.77298	2.10541	1.31707	0.187815	0.763444	0.24954	0	0.511315	2.59056	0	6.39727
OG0002753:	2.27924	4.39598	2.13632	2.05774	0.0396155	0.763444	0	0	0.383486	0	6.8947	6.39727
OG0002754:	1.29604	5.03672	3.03417	1.66	0.0969152	0.763444	0	0	0	0	1.37894	6.39727
OG0002756:	3.47435	-1.96539	1.53497	-1.28041	0.200401	0.763444	4.9908	9.9017	3.19572	0	2.75788	0
OG0002760:	0.919294	5.19194	4.01532	1.29303	0.196	0.763444	0	0	0	0	5.51576	0
OG0002761:	3.83117	1.14651	1.16366	0.985269	0.324492	0.763444	1.74678	4.40076	2.17309	7.77169	6.8947	0
OG0002762:	1.55696	-2.61277	2.20379	-1.18558	0.235787	0.763444	2.74494	1.10019	5.49664	0	0	0
OG0002763:	1.92732	2.36041	2.28425	1.03334	0.301445	0.763444	0.24954	0	1.66177	0	9.65258	0
OG0002764:	0.794974	2.70738	2.73205	0.990969	0.321701	0.763444	0.24954	0	0.383486	0	4.13682	0
OG0002766:	3.19235	-2.64191	1.64268	-1.60829	0.107771	0.763444	3.99264	3.30057	10.482	0	1.37894	0
OG0002768:	3.82631	4.37215	2.44405	1.7889	0.0736309	0.763444	0	0	0.894801	0	22.063	0
OG0002772:	2.38083	1.73467	1.66687	1.04067	0.298027	0.763444	1.2477	0	2.17309	2.59056	8.27364	0
OG0002777:	34.0891	-0.60394	0.595356	-1.01442	0.310384	0.763444	49.6584	44.0076	35.2807	46.6302	28.9577	0
OG0002778:	2.13481	2.64583	2.13115	1.2415	0.21442	0.763444	0.49908	0	1.27829	0	11.0315	0
OG0002779:	1.25564	3.20682	3.0741	1.04317	0.296869	0.763444	0	0	0.639144	0	6.8947	0
OG0002780:	2.65487	4.08908	2.11392	1.93436	0.0530686	0.763444	0.24954	0	0.511315	0	15.1683	0
OG0002782:	1.0248	3.02245	2.56661	1.17761	0.238953	0.763444	0.24954	0	0.383486	0	5.51576	0
OG0002783:	2.13131	4.63136	2.2537	2.055	0.0398789	0.763444	0.24954	0	0.127829	0	12.4105	0
OG0002786:	0.73208	3.55559	3.54997	1.00158	0.316544	0.763444	0	0	0.255657	0	4.13682	0
OG0002787:	0.794974	2.70738	2.73205	0.990969	0.321701	0.763444	0.24954	0	0.383486	0	4.13682	0
OG0002792:	5.14539	3.04628	1.42816	2.13301	0.0329242	0.763444	1.2477	0	1.66177	0	15.1683	12.7945
OG0002793:	1.67268	4.13536	2.81033	1.47148	0.14116	0.763444	0	0	0.383486	0	9.65258	0
OG0002798:	0.710775	4.07156	3.56985	1.14054	0.25406	0.763444	0	0	0.127829	0	4.13682	0
OG0002799:	1.56966	2.80456	2.3528	1.19201	0.233257	0.763444	0.24954	0	0.894801	0	8.27364	0
OG0002802:	9.57627	-1.20121	0.882114	-1.36174	0.17328	0.763444	15.721	9.9017	17.0012	5.18113	9.65258	0
OG0002803:	26.1273	-0.623242	0.676101	-0.921818	0.356624	0.763444	32.9393	31.9055	31.8294	44.0396	9.65258	6.39727
OG0002804:	3.08271	1.21533	1.25302	0.969923	0.332085	0.763444	0.99816	2.20038	2.17309	2.59056	4.13682	6.39727
OG0002805:	5.0067	-1.23193	1.13755	-1.08297	0.278822	0.763444	4.9908	8.80151	8.30887	5.18113	2.75788	0
OG0002806:	32.7515	-0.871099	0.479671	-1.81604	0.0693649	0.763444	45.9153	41.8072	36.9425	31.0868	15.1683	25.5891
OG0002808:	3.39148	2.86595	2.11167	1.3572	0.174718	0.763444	0.24954	0	2.17309	0	17.9262	0
OG0002810:	1.14912	5.43262	3.96274	1.37092	0.170399	0.763444	0	0	0	0	6.8947	0
OG0002817:	11.0678	-1.12589	0.832127	-1.35303	0.176046	0.763444	22.7081	11.0019	14.0612	10.3623	8.27364	0
OG0002818:	3.35669	-1.94789	1.46402	-1.33051	0.183352	0.763444	5.48988	5.50095	6.39144	0	2.75788	0
OG0002823:	0.752365	3.27501	2.82626	1.15878	0.246546	0.763444	0.24954	0	0.127829	0	4.13682	0
OG0002825:	1.44285	3.93397	2.92435	1.34525	0.178545	0.763444	0	0	0.383486	0	8.27364	0
OG0002826:	4.62513	1.73889	1.2624	1.37745	0.168373	0.763444	3.24402	2.20038	1.7896	2.59056	17.9262	0
OG0002828:	0.68947	4.89061	4.02786	1.2142	0.224673	0.763444	0	0	0	0	4.13682	0
OG0002831:	1.83859	6.02558	3.42106	1.76132	0.0781845	0.763444	0	0	0	0	11.0315	0
OG0002832:	3.10727	1.80098	1.61304	1.11651	0.264204	0.763444	1.2477	2.20038	1.40612	0	13.7894	0
OG0002836:	2.67617	3.90668	2.11506	1.84708	0.0647355	0.763444	0.24954	0	0.639144	0	15.1683	0
OG0002837:	1.25564	3.20682	3.0741	1.04317	0.296869	0.763444	0	0	0.639144	0	6.8947	0
OG0002838:	2.50437	2.53904	1.754	1.44757	0.147737	0.763444	0.74862	1.10019	0.766972	0	12.4105	0
OG0002839:	4.2801	2.82324	1.27945	2.20661	0.0273412	0.763444	1.49724	0	1.40612	2.59056	13.7894	6.39727
OG0002840:	1.44285	3.93397	2.92435	1.34525	0.178545	0.763444	0	0	0.383486	0	8.27364	0
OG0002841:	4.97735	2.1391	1.3882	1.54091	0.123338	0.763444	0.99816	4.40076	0.639144	0	11.0315	12.7945
OG0002844:	3.08681	2.09203	1.46826	1.42483	0.154206	0.763444	0.49908	2.20038	1.15046	0	8.27364	6.39727
OG0002847:	6.67442	-1.46889	1.18806	-1.23637	0.216321	0.763444	8.98344	13.2023	9.58715	0	8.27364	0
OG0002848:	2.59197	4.75339	2.55758	1.85855	0.0630907	0.763444	0	0	0.383486	0	15.1683	0
OG0002849:	4.61777	6.5041	2.35126	2.76622	0.00567105	0.763444	0	0	0.127829	0	27.5788	0
OG0002853:	18.1544	1.38055	0.687022	2.00947	0.0444876	0.763444	5.73942	12.1021	11.1211	10.3623	24.8209	44.7809
OG0002855:	3.1561	4.01154	2.00233	2.00343	0.0451308	0.763444	0.49908	0	0.511315	0	17.9262	0
OG0002857:	1.96465	2.73532	1.88875	1.44822	0.147556	0.763444	0.99816	0	0.255657	0	4.13682	6.39727
OG0002858:	2.21754	3.58953	2.70395	1.32751	0.184338	0.763444	0	0	0.894801	0	12.4105	0
OG0002859:	4.18158	2.35758	1.66288	1.41777	0.156258	0.763444	0.74862	1.10019	2.55657	0	20.6841	0
OG0002860:	2.69492	2.19912	1.507	1.45927	0.14449	0.763444	0.49908	1.10019	1.27829	0	6.8947	6.39727
OG0002861:	0.940598	4.38399	3.28943	1.33275	0.182614	0.763444	0	0	0.127829	0	5.51576	0
OG0002863:	0.459647	4.4826	4.04908	1.10707	0.268266	0.763444	0	0	0	0	2.75788	0
OG0002864:	1.96969	2.14682	1.60688	1.33602	0.181542	0.763444	0.24954	1.10019	1.15046	5.18113	4.13682	0
OG0002866:	4.5551	1.45398	1.50095	0.968707	0.332692	0.763444	2.24586	2.20038	3.5792	0	19.3052	0
OG0002868:	1.9867	3.48126	2.22349	1.56568	0.117424	0.763444	0.24954	0	0.639144	0	11.0315	0
OG0002869:	10.1099	1.08662	0.809338	1.34261	0.179399	0.763444	6.98712	5.50095	8.30887	23.3151	16.5473	0
OG0002870:	2.26015	3.31191	2.7158	1.21949	0.222657	0.763444	0	0	1.15046	0	12.4105	0
OG0002871:	0.459647	4.4826	4.04908	1.10707	0.268266	0.763444	0	0	0	0	2.75788	0
OG0002872:	1.69296	3.95634	2.29823	1.72148	0.0851645	0.763444	0.24954	0	0.255657	0	9.65258	0
OG0002873:	1.71529	3.61067	2.83228	1.27483	0.202371	0.763444	0	0	0.639144	0	9.65258	0
OG0002875:	17.7312	-1.18113	0.674925	-1.75002	0.0801156	0.763444	28.6971	25.3043	22.8813	5.18113	17.9262	6.39727
OG0002876:	3.70992	1.31224	1.26205	1.03977	0.298446	0.763444	2.24586	2.20038	2.81223	2.59056	12.4105	0
OG0002878:	0.73106	3.66361	3.54991	1.03203	0.302059	0.763444	0.24954	0	0	0	4.13682	0
OG0002879:	1.54836	2.94213	2.35231	1.25074	0.211029	0.763444	0.24954	0	0.766972	0	8.27364	0
OG0002880:	2.32101	3.03423	2.06296	1.47081	0.141342	0.763444	0.74862	0	0.766972	0	12.4105	0
OG0002881:	0.753384	3.17291	3.50661	0.904837	0.365552	0.763444	0	0	0.383486	0	4.13682	0
OG0002882:	5.61379	3.31791	1.24979	2.65477	0.00793628	0.763444	0.49908	1.10019	1.15046	10.3623	1.37894	19.1918
OG0002884:	0.940598	4.38399	3.28943	1.33275	0.182614	0.763444	0	0	0.127829	0	5.51576	0
OG0002888:	2.00903	3.28322	2.77369	1.1837	0.236531	0.763444	0	0	1.02263	0	11.0315	0
OG0002890:	2.51128	3.33653	2.66812	1.25052	0.211111	0.763444	0	0	1.27829	0	13.7894	0
OG0002891:	3.96175	-2.90898	1.48265	-1.96202	0.0497602	0.763444	6.73758	9.9017	5.75229	0	1.37894	0
OG0002895:	0.753384	3.17291	3.50661	0.904837	0.365552	0.763444	0	0	0.383486	0	4.13682	0
OG0002896:	2.63049	2.6377	1.70759	1.54469	0.122421	0.763444	0.49908	0	1.66177	2.59056	11.0315	0
OG0002898:	3.30184	1.88961	1.62666	1.16165	0.245378	0.763444	1.49724	1.10019	2.04526	0	15.1683	0
OG0002901:	3.11451	4.31365	2.06567	2.08825	0.0367749	0.763444	0.24954	0	0.511315	0	17.9262	0
OG0002902:	3.15559	2.50691	1.557	1.61009	0.107379	0.763444	0.24954	1.10019	1.53394	0	9.65258	6.39727
OG0002903:	5.01406	-2.40052	1.28937	-1.86178	0.062634	0.763444	12.2275	6.60113	7.28624	2.59056	1.37894	0
OG0002905:	1.8196	3.99218	2.2626	1.76442	0.0776607	0.763444	0	0	0.383486	0	4.13682	6.39727
OG0002909:	1.65137	4.52193	2.83313	1.59609	0.110468	0.763444	0	0	0.255657	0	9.65258	0
OG0002910:	7.39066	1.15836	1.14889	1.00824	0.313341	0.763444	4.9908	4.40076	5.11315	0	23.442	6.39727
OG0002911:	1.91939	1.65617	1.80323	0.918446	0.358386	0.763444	1.2477	1.10019	0.894801	0	8.27364	0
OG0002913:	1.52807	3.05123	2.95166	1.03374	0.30126	0.763444	0	0	0.894801	0	8.27364	0
OG0002914:	0.919294	5.19194	4.01532	1.29303	0.196	0.763444	0	0	0	0	5.51576	0
OG0002916:	0.68947	4.89061	4.02786	1.2142	0.224673	0.763444	0	0	0	0	4.13682	0
OG0002918:	2.06988	2.9948	2.11413	1.41656	0.15661	0.763444	0.74862	0	0.639144	0	11.0315	0
OG0002919:	1.61227	2.56941	2.35416	1.09144	0.27508	0.763444	0.24954	0	1.15046	0	8.27364	0
OG0002924:	0.983208	3.48047	3.24505	1.07255	0.283474	0.763444	0	0	0.383486	0	5.51576	0
OG0002925:	2.63458	4.22573	2.58364	1.63557	0.101929	0.763444	0	0	0.639144	0	15.1683	0
OG0002932:	2.61226	4.56877	2.13247	2.14248	0.0321552	0.763444	0.24954	0	0.255657	0	15.1683	0
OG0002935:	0.77367	2.95715	2.75944	1.07165	0.283879	0.763444	0.24954	0	0.255657	0	4.13682	0
OG0002936:	4.92031	1.68004	1.0413	1.6134	0.106657	0.763444	2.24586	1.10019	2.6844	5.18113	5.51576	12.7945
OG0002937:	2.50741	1.32123	1.3882	0.95176	0.341219	0.763444	1.49724	1.10019	1.91743	7.77169	2.75788	0
OG0002938:	0.229823	3.9783	4.06445	0.978804	0.327677	0.763444	0	0	0	0	1.37894	0
OG0002941:	0.710775	4.07156	3.56985	1.14054	0.25406	0.763444	0	0	0.127829	0	4.13682	0
OG0002943:	5.96554	2.22826	1.24277	1.79297	0.072977	0.763444	2.24586	2.20038	2.55657	2.59056	26.1999	0
OG0002947:	8.20681	0.872254	0.903298	0.965633	0.334228	0.763444	8.98344	6.60113	2.94006	7.77169	16.5473	6.39727
OG0002949:	4.33238	2.85657	1.24559	2.29335	0.021828	0.763444	0.49908	1.10019	1.7896	12.9528	9.65258	0
OG0002951:	2.18762	3.67837	1.75132	2.10034	0.0356988	0.763444	0.49908	0	0.383486	2.59056	9.65258	0
OG0002953:	3.0116	3.35831	1.67995	1.99906	0.0456019	0.763444	0.49908	0	0.639144	0	4.13682	12.7945
OG0002961:	1.01822	2.70975	2.14236	1.26485	0.205927	0.763444	0.24954	0	0.511315	2.59056	2.75788	0
OG0002965:	20.0828	-0.728442	0.62512	-1.16528	0.243904	0.763444	26.7008	22.0038	30.5511	23.3151	17.9262	0
OG0002966:	1.14912	5.43262	3.96274	1.37092	0.170399	0.763444	0	0	0	0	6.8947	0
OG0002973:	1.64377	4.30299	1.96849	2.18594	0.0288203	0.763444	0.24954	0	0.127829	2.59056	6.8947	0
OG0002977:	2.77534	3.88445	2.21301	1.75528	0.0792113	0.763444	0	1.10019	0.383486	0	15.1683	0
OG0002980:	1.49917	3.04523	1.95275	1.55946	0.118888	0.763444	0.24954	0	0.639144	2.59056	5.51576	0
OG0002981:	3.4478	3.76378	1.98643	1.89475	0.0581261	0.763444	0.99816	0	0.383486	0	19.3052	0
OG0002984:	1.44285	3.93397	2.92435	1.34525	0.178545	0.763444	0	0	0.383486	0	8.27364	0
OG0002985:	1.9867	3.48126	2.22349	1.56568	0.117424	0.763444	0.24954	0	0.639144	0	11.0315	0
OG0002988:	3.94913	2.4849	1.3553	1.83346	0.0667343	0.763444	0.74862	0	2.04526	2.59056	5.51576	12.7945
OG0002994:	1.19173	4.11198	3.08992	1.33077	0.183264	0.763444	0	0	0.255657	0	6.8947	0
OG0002995:	1.29825	2.84797	3.0771	0.925537	0.354687	0.763444	0	0	0.894801	0	6.8947	0
OG0002996:	2.58427	2.29935	2.2358	1.02842	0.303751	0.763444	0	2.20038	0.894801	0	12.4105	0
OG0002997:	2.36215	4.62305	2.60514	1.77459	0.0759654	0.763444	0	0	0.383486	0	13.7894	0
OG0003000:	3.43499	1.72849	1.3017	1.32787	0.18422	0.763444	1.74678	2.20038	1.66177	2.59056	12.4105	0
OG0003002:	1.2536	3.33052	2.50197	1.33116	0.183137	0.763444	0.49908	0	0.127829	0	6.8947	0
OG0003004:	1.00451	3.19265	3.24784	0.983009	0.325603	0.763444	0	0	0.511315	0	5.51576	0
[truncated: 2,120 more rows]

## Sheet: DEC8B vs MG1655 Orthogroups
OG0000146:	MNP_418522.1	XWP_000002283.1
[truncated: 3,472 more rows]

## Sheet: EDL933 vs MG1655
Gene	baseMean	log2FoldChange	lfcSE	stat	pvalue	padj	EDL933_explant1	EDL933_explant2	EDL933_explant3	MG1655_explant1	MG1655_explant2	MG1655_explant3
[truncated: 3,460 more rows]

[truncated: 3 more sheets: EDL933 vs MG1655 Orthogroups, STEC vs MG1655, STEC vs MG1655 Orthogroups]
